# Supplementary material for: Deciphering the functional role of clinical mutations in ABCB1, ABCC1, and ABCG2 ABC transporters in endometrial cancer
Source: Front Pharmacol. 2024 May 2;15:1380371. doi: 10.3389/fphar.2024.1380371 (PMC11100334; doi:10.3389/fphar.2024.1380371)
Supplement: Supplementary file 1 [file Table2.XLSX]

## Sheet: ABCG2
Study of Origin	Sample ID	Cancer Type	Cancer Type Detailed	Protein Change	Annotation	Functional Impact	Mutation Type	Variant Type	Copy #	COSMIC	Ref	Var	Allele Freq (T)	Allele Freq (N)	ClinVar	Diagnosis Age	Tumor Type
Uterine Carcinosarcoma (TCGA, PanCancer Atlas)	TCGA-ND-A4WC-01	Endometrial Cancer	Uterine Carcinosarcoma/Uterine Malignant Mixed Mullerian Tumor	R113Q	OncoKB: NA;CIViC: NA;MyCancerGenome: not present;CancerHotspot: no;3DHotspot: no	MutationAssessor: impact: neutral, score: 0.69;SIFT: impact: tolerated, score: 1;Polyphen-2: impact: benign, score: 0.003	Missense_Mutation	SNP	Diploid	1	C	T	0.21				Uterine Carcinosarcoma
Uterine Corpus Endometrial Carcinoma (TCGA, PanCancer Atlas)	TCGA-DF-A2KU-01	Endometrial Cancer	Uterine Endometrioid Carcinoma	K653E	OncoKB: NA;CIViC: NA;MyCancerGenome: not present;CancerHotspot: no;3DHotspot: no	MutationAssessor: impact: medium, score: 3.225;SIFT: impact: deleterious, score: 0;Polyphen-2: impact: probably_damaging, score: 0.999	Missense_Mutation	SNP	Diploid	1	T	C	0.56				Endometrioid Endometrial Adenocarcinoma
Uterine Corpus Endometrial Carcinoma (TCGA, PanCancer Atlas)	TCGA-D1-A17M-01	Endometrial Cancer	Uterine Endometrioid Carcinoma	K653Nfs*11	OncoKB: NA;CIViC: NA;MyCancerGenome: not present;CancerHotspot: no;3DHotspot: no	MutationAssessor: NA;SIFT: NA;Polyphen-2: NA	Frame_Shift_Del	DEL	Diploid	1	T	-	0.24			56	Endometrioid Endometrial Adenocarcinoma
Uterine Corpus Endometrial Carcinoma (TCGA, PanCancer Atlas)	TCGA-EO-A3AV-01	Endometrial Cancer	Uterine Endometrioid Carcinoma	E190*	OncoKB: NA;CIViC: NA;MyCancerGenome: not present;CancerHotspot: no;3DHotspot: no	MutationAssessor: NA;SIFT: NA;Polyphen-2: NA	Nonsense_Mutation	SNP	Diploid	1	C	A	0.32			51	Endometrioid Endometrial Adenocarcinoma
Uterine Corpus Endometrial Carcinoma (TCGA, PanCancer Atlas)	TCGA-BK-A6W3-01	Endometrial Cancer	Uterine Endometrioid Carcinoma	E7K	OncoKB: NA;CIViC: NA;MyCancerGenome: not present;CancerHotspot: no;3DHotspot: no	MutationAssessor: impact: neutral, score: 0.55;SIFT: impact: tolerated, score: 0.39;Polyphen-2: impact: benign, score: 0.001	Missense_Mutation	SNP	Diploid	3	C	T	0.39			34	Endometrioid Endometrial Adenocarcinoma
Uterine Corpus Endometrial Carcinoma (TCGA, PanCancer Atlas)	TCGA-FI-A2D5-01	Endometrial Cancer	Uterine Endometrioid Carcinoma	E7K	OncoKB: NA;CIViC: NA;MyCancerGenome: not present;CancerHotspot: no;3DHotspot: no	MutationAssessor: impact: neutral, score: 0.55;SIFT: impact: tolerated, score: 0.39;Polyphen-2: impact: benign, score: 0.001	Missense_Mutation	SNP	Diploid	3	C	T	0.21			56	Endometrioid Endometrial Adenocarcinoma
Uterine Corpus Endometrial Carcinoma (TCGA, PanCancer Atlas)	TCGA-EO-A3AY-01	Endometrial Cancer	Uterine Endometrioid Carcinoma	S381F	OncoKB: NA;CIViC: NA;MyCancerGenome: not present;CancerHotspot: no;3DHotspot: no	MutationAssessor: impact: low, score: 1.745;SIFT: impact: tolerated, score: 0.66;Polyphen-2: impact: possibly_damaging, score: 0.694	Missense_Mutation	SNP	Diploid		G	A	0.23			58	Endometrioid Endometrial Adenocarcinoma
Uterine Corpus Endometrial Carcinoma (TCGA, PanCancer Atlas)	TCGA-B5-A11E-01	Endometrial Cancer	Uterine Endometrioid Carcinoma	R113Q	OncoKB: NA;CIViC: NA;MyCancerGenome: not present;CancerHotspot: no;3DHotspot: no	MutationAssessor: impact: neutral, score: 0.69;SIFT: impact: tolerated, score: 1;Polyphen-2: impact: benign, score: 0.003	Missense_Mutation	SNP	Diploid	1	C	T	0.51			53	Endometrioid Endometrial Adenocarcinoma
Uterine Corpus Endometrial Carcinoma (TCGA, PanCancer Atlas)	TCGA-B5-A0JY-01	Endometrial Cancer	Uterine Endometrioid Carcinoma	F294L	OncoKB: NA;CIViC: NA;MyCancerGenome: not present;CancerHotspot: no;3DHotspot: no	MutationAssessor: impact: low, score: 1.47;SIFT: impact: tolerated, score: 0.08;Polyphen-2: impact: benign, score: 0.335	Missense_Mutation	SNP	Diploid	1	G	T	0.26			50	Endometrioid Endometrial Adenocarcinoma
Uterine Corpus Endometrial Carcinoma (TCGA, PanCancer Atlas)	TCGA-B5-A0JY-01	Endometrial Cancer	Uterine Endometrioid Carcinoma	E138*	OncoKB: NA;CIViC: NA;MyCancerGenome: not present;CancerHotspot: no;3DHotspot: no	MutationAssessor: NA;SIFT: NA;Polyphen-2: NA	Nonsense_Mutation	SNP	Diploid	1	C	A	0.3			50	Endometrioid Endometrial Adenocarcinoma
Uterine Corpus Endometrial Carcinoma (TCGA, PanCancer Atlas)	TCGA-AP-A0LM-01	Endometrial Cancer	Uterine Endometrioid Carcinoma	S65L	OncoKB: NA;CIViC: NA;MyCancerGenome: not present;CancerHotspot: no;3DHotspot: no	MutationAssessor: impact: medium, score: 1.96;SIFT: impact: tolerated, score: 0.4;Polyphen-2: impact: benign, score: 0.003	Missense_Mutation	SNP	Diploid	1	G	A	0.13			33	Endometrioid Endometrial Adenocarcinoma
Uterine Corpus Endometrial Carcinoma (TCGA, PanCancer Atlas)	TCGA-AP-A0LM-01	Endometrial Cancer	Uterine Endometrioid Carcinoma	A22T	OncoKB: NA;CIViC: NA;MyCancerGenome: not present;CancerHotspot: no;3DHotspot: no	MutationAssessor: impact: neutral, score: 0.345;SIFT: impact: tolerated, score: 0.33;Polyphen-2: impact: benign, score: 0.023	Missense_Mutation	SNP	Diploid	1	C	T	0.2			33	Endometrioid Endometrial Adenocarcinoma
Uterine Corpus Endometrial Carcinoma (TCGA, PanCancer Atlas)	TCGA-AP-A051-01	Endometrial Cancer	Uterine Endometrioid Carcinoma	E446Nfs*5	OncoKB: NA;CIViC: NA;MyCancerGenome: not present;CancerHotspot: no;3DHotspot: no	MutationAssessor: NA;SIFT: NA;Polyphen-2: NA	Frame_Shift_Del	DEL	Diploid	1	C	-	0.24			69	Endometrioid Endometrial Adenocarcinoma
Uterine Corpus Endometrial Carcinoma (TCGA, PanCancer Atlas)	TCGA-D1-A16X-01	Endometrial Cancer	Uterine Endometrioid Carcinoma	V404I	OncoKB: NA;CIViC: NA;MyCancerGenome: not present;CancerHotspot: no;3DHotspot: no	MutationAssessor: impact: neutral, score: -0.235;SIFT: impact: tolerated, score: 1;Polyphen-2: impact: benign, score: 0.001	Missense_Mutation	SNP	Diploid	1	C	T	0.18			54	Endometrioid Endometrial Adenocarcinoma
Uterine Corpus Endometrial Carcinoma (TCGA, PanCancer Atlas)	TCGA-AX-A0J0-01	Endometrial Cancer	Uterine Endometrioid Carcinoma	K331N	OncoKB: NA;CIViC: NA;MyCancerGenome: not present;CancerHotspot: no;3DHotspot: no	MutationAssessor: impact: low, score: 1.135;SIFT: impact: tolerated, score: 0.36;Polyphen-2: impact: benign, score: 0.003	Missense_Mutation	SNP	Diploid	1	T	A	0.39			47	Endometrioid Endometrial Adenocarcinoma
Uterine Corpus Endometrial Carcinoma (TCGA, PanCancer Atlas)	TCGA-AX-A0J0-01	Endometrial Cancer	Uterine Endometrioid Carcinoma	I161S	OncoKB: NA;CIViC: NA;MyCancerGenome: not present;CancerHotspot: no;3DHotspot: no	MutationAssessor: impact: low, score: 1.565;SIFT: impact: deleterious, score: 0;Polyphen-2: impact: probably_damaging, score: 0.949	Missense_Mutation	SNP	Diploid	1	A	C	0.47			47	Endometrioid Endometrial Adenocarcinoma
Uterine Corpus Endometrial Carcinoma (TCGA, PanCancer Atlas)	TCGA-D1-A17Q-01	Endometrial Cancer	Uterine Endometrioid Carcinoma	Y247C	OncoKB: NA;CIViC: NA;MyCancerGenome: not present;CancerHotspot: no;3DHotspot: no	MutationAssessor: impact: low, score: 1.04;SIFT: impact: deleterious, score: 0.02;Polyphen-2: impact: probably_damaging, score: 0.968	Missense_Mutation	SNP	Diploid	1	T	C	0.43			54	Endometrioid Endometrial Adenocarcinoma
Uterine Corpus Endometrial Carcinoma (TCGA, PanCancer Atlas)	TCGA-BS-A0UV-01	Endometrial Cancer	Uterine Endometrioid Carcinoma	R45Q	OncoKB: NA;CIViC: NA;MyCancerGenome: not present;CancerHotspot: no;3DHotspot: no	MutationAssessor: impact: low, score: 1.1;SIFT: impact: tolerated, score: 0.31;Polyphen-2: impact: benign, score: 0.006	Missense_Mutation	SNP	Diploid	1	C	T	0.31			55	Endometrioid Endometrial Adenocarcinoma
Uterine Corpus Endometrial Carcinoma (TCGA, PanCancer Atlas)	TCGA-AP-A059-01	Endometrial Cancer	Uterine Endometrioid Carcinoma	E285K	OncoKB: NA;CIViC: NA;MyCancerGenome: not present;CancerHotspot: no;3DHotspot: no	MutationAssessor: impact: neutral, score: 0.225;SIFT: impact: deleterious, score: 0.02;Polyphen-2: impact: possibly_damaging, score: 0.589	Missense_Mutation	SNP	Diploid	1	C	T	0.28			69	Endometrioid Endometrial Adenocarcinoma
Uterine Corpus Endometrial Carcinoma (TCGA, PanCancer Atlas)	TCGA-AX-A05Z-01	Endometrial Cancer	Uterine Endometrioid Carcinoma	L405M	OncoKB: NA;CIViC: NA;MyCancerGenome: not present;CancerHotspot: no;3DHotspot: no	MutationAssessor: impact: low, score: 1.53;SIFT: impact: tolerated, score: 0.16;Polyphen-2: impact: possibly_damaging, score: 0.457	Missense_Mutation	SNP	Diploid	1	G	T	0.23			37	Endometrioid Endometrial Adenocarcinoma
Uterine Corpus Endometrial Carcinoma (TCGA, PanCancer Atlas)	TCGA-AX-A05Z-01	Endometrial Cancer	Uterine Endometrioid Carcinoma	L140V	OncoKB: NA;CIViC: NA;MyCancerGenome: not present;CancerHotspot: no;3DHotspot: no	MutationAssessor: impact: low, score: 1.82;SIFT: impact: tolerated, score: 0.12;Polyphen-2: impact: probably_damaging, score: 0.913	Missense_Mutation	SNP	Diploid	1	A	C	0.18			37	Endometrioid Endometrial Adenocarcinoma
Uterine Corpus Endometrial Carcinoma (TCGA, PanCancer Atlas)	TCGA-AP-A0L9-01	Endometrial Cancer	Uterine Serous Carcinoma/Uterine Papillary Serous Carcinoma	L648F	OncoKB: NA;CIViC: NA;MyCancerGenome: not present;CancerHotspot: no;3DHotspot: no	MutationAssessor: impact: medium, score: 3.15;SIFT: impact: deleterious, score: 0.02;Polyphen-2: impact: possibly_damaging, score: 0.752	Missense_Mutation	SNP	ShallowDel	1	C	A	0.16			71	Serous Endometrial Adenocarcinoma
Uterine Corpus Endometrial Carcinoma (TCGA, PanCancer Atlas)	TCGA-D1-A103-01	Endometrial Cancer	Uterine Endometrioid Carcinoma	D217Y	OncoKB: NA;CIViC: NA;MyCancerGenome: not present;CancerHotspot: no;3DHotspot: no	MutationAssessor: impact: high, score: 4.01;SIFT: impact: deleterious, score: 0;Polyphen-2: impact: probably_damaging, score: 1	Missense_Mutation	SNP	Diploid	1	C	A	0.4			87	Endometrioid Endometrial Adenocarcinoma
Uterine Corpus Endometrial Carcinoma (TCGA, PanCancer Atlas)	TCGA-EO-A3B0-01	Endometrial Cancer	Uterine Endometrioid Carcinoma	R56*	OncoKB: NA;CIViC: NA;MyCancerGenome: not present;CancerHotspot: no;3DHotspot: no	MutationAssessor: NA;SIFT: NA;Polyphen-2: NA	Nonsense_Mutation	SNP	Diploid	1	G	A	0.43			43	Endometrioid Endometrial Adenocarcinoma
Uterine Corpus Endometrial Carcinoma (TCGA, PanCancer Atlas)	TCGA-D1-A17Q-01	Endometrial Cancer	Uterine Endometrioid Carcinoma	R56Q	OncoKB: NA;CIViC: NA;MyCancerGenome: not present;CancerHotspot: no;3DHotspot: no	MutationAssessor: impact: low, score: 0.895;SIFT: impact: tolerated, score: 0.27;Polyphen-2: impact: benign, score: 0.01	Missense_Mutation	SNP	Diploid		C	T	0.06			54	Endometrioid Endometrial Adenocarcinoma
Uterine Corpus Endometrial Carcinoma (TCGA, PanCancer Atlas)	TCGA-A5-A0G2-01	Endometrial Cancer	Uterine Serous Carcinoma/Uterine Papillary Serous Carcinoma	G80R	OncoKB: NA;CIViC: NA;MyCancerGenome: not present;CancerHotspot: no;3DHotspot: no	MutationAssessor: impact: high, score: 5.185;SIFT: impact: deleterious, score: 0;Polyphen-2: impact: probably_damaging, score: 0.997	Missense_Mutation	SNP	ShallowDel		C	T	0.2			57	Serous Endometrial Adenocarcinoma
Uterine Corpus Endometrial Carcinoma (TCGA, PanCancer Atlas)	TCGA-AJ-A3EL-01	Endometrial Cancer	Uterine Endometrioid Carcinoma	Y654Ifs*21	OncoKB: NA;CIViC: NA;MyCancerGenome: not present;CancerHotspot: no;3DHotspot: no	MutationAssessor: NA;SIFT: NA;Polyphen-2: NA	Frame_Shift_Ins	INS	Diploid		-	T	0.24			47	Endometrioid Endometrial Adenocarcinoma
Uterine Corpus Endometrial Carcinoma (TCGA, PanCancer Atlas)	TCGA-AX-A0J1-01	Endometrial Cancer	Uterine Endometrioid Carcinoma	Y654Ifs*21	OncoKB: NA;CIViC: NA;MyCancerGenome: not present;CancerHotspot: no;3DHotspot: no	MutationAssessor: NA;SIFT: NA;Polyphen-2: NA	Frame_Shift_Ins	INS	Diploid		-	T	0.26			80	Endometrioid Endometrial Adenocarcinoma
Uterine Corpus Endometrial Carcinoma (TCGA, PanCancer Atlas)	TCGA-AP-A1E0-01	Endometrial Cancer	Uterine Endometrioid Carcinoma	R45*	OncoKB: NA;CIViC: NA;MyCancerGenome: not present;CancerHotspot: no;3DHotspot: no	MutationAssessor: NA;SIFT: NA;Polyphen-2: NA	Nonsense_Mutation	SNP	Diploid		G	A	0.4			40	Endometrioid Endometrial Adenocarcinoma
Uterine Corpus Endometrial Carcinoma (TCGA, PanCancer Atlas)	TCGA-B5-A3FC-01	Endometrial Cancer	Uterine Endometrioid Carcinoma	X579_splice	OncoKB: NA;CIViC: NA;MyCancerGenome: not present;CancerHotspot: no;3DHotspot: no	MutationAssessor: NA;SIFT: NA;Polyphen-2: NA	Splice_Region	SNP	Diploid		C	T	0.48			53	Endometrioid Endometrial Adenocarcinoma
Uterine Corpus Endometrial Carcinoma (TCGA, PanCancer Atlas)	TCGA-EO-A3B0-01	Endometrial Cancer	Uterine Endometrioid Carcinoma	E611K	OncoKB: NA;CIViC: NA;MyCancerGenome: not present;CancerHotspot: no;3DHotspot: no	MutationAssessor: NA;SIFT: impact: deleterious, score: 0.01;Polyphen-2: impact: benign, score: 0.135	Missense_Mutation	SNP	Diploid		C	T	0.5			43	Endometrioid Endometrial Adenocarcinoma
Uterine Corpus Endometrial Carcinoma (TCGA, PanCancer Atlas)	TCGA-A5-A0G2-01	Endometrial Cancer	Uterine Serous Carcinoma/Uterine Papillary Serous Carcinoma	A304D	OncoKB: NA;CIViC: NA;MyCancerGenome: not present;CancerHotspot: no;3DHotspot: no	MutationAssessor: impact: medium, score: 2.25;SIFT: impact: deleterious, score: 0.04;Polyphen-2: impact: benign, score: 0.178	Missense_Mutation	SNP	ShallowDel		G	T	0.27			57	Serous Endometrial Adenocarcinoma
Uterine Corpus Endometrial Carcinoma (TCGA, PanCancer Atlas)	TCGA-A5-A2K5-01	Endometrial Cancer	Uterine Endometrioid Carcinoma	K323E	OncoKB: NA;CIViC: NA;MyCancerGenome: not present;CancerHotspot: no;3DHotspot: no	MutationAssessor: impact: neutral, score: 0.41;SIFT: impact: tolerated, score: 0.91;Polyphen-2: impact: benign, score: 0	Missense_Mutation	SNP	Diploid		T	C	0.36			76	Endometrioid Endometrial Adenocarcinoma
Uterine Corpus Endometrial Carcinoma (TCGA, PanCancer Atlas)	TCGA-A5-A2K5-01	Endometrial Cancer	Uterine Endometrioid Carcinoma	K157T	OncoKB: NA;CIViC: NA;MyCancerGenome: not present;CancerHotspot: no;3DHotspot: no	MutationAssessor: impact: low, score: 1.435;SIFT: impact: deleterious, score: 0;Polyphen-2: impact: probably_damaging, score: 0.999	Missense_Mutation	SNP	Diploid		T	G	0.17			76	Endometrioid Endometrial Adenocarcinoma
Uterine Corpus Endometrial Carcinoma (TCGA, PanCancer Atlas)	TCGA-AJ-A3EK-01	Endometrial Cancer	Uterine Endometrioid Carcinoma	R482K	OncoKB: NA;CIViC: NA;MyCancerGenome: not present;CancerHotspot: no;3DHotspot: no	MutationAssessor: impact: medium, score: 2.75;SIFT: impact: deleterious, score: 0.04;Polyphen-2: impact: possibly_damaging, score: 0.558	Missense_Mutation	SNP	Diploid		C	T	0.17			53	Endometrioid Endometrial Adenocarcinoma
Uterine Corpus Endometrial Carcinoma (TCGA, PanCancer Atlas)	TCGA-AX-A06F-01	Endometrial Cancer	Uterine Endometrioid Carcinoma	E138K	OncoKB: NA;CIViC: NA;MyCancerGenome: not present;CancerHotspot: no;3DHotspot: no	MutationAssessor: impact: medium, score: 3.215;SIFT: impact: deleterious, score: 0;Polyphen-2: impact: probably_damaging, score: 0.984	Missense_Mutation	SNP	Diploid		C	T	0.38			59	Endometrioid Endometrial Adenocarcinoma
Uterine Corpus Endometrial Carcinoma (TCGA, PanCancer Atlas)	TCGA-AX-A1CE-01	Endometrial Cancer	Uterine Endometrioid Carcinoma	K29N	OncoKB: NA;CIViC: NA;MyCancerGenome: not present;CancerHotspot: no;3DHotspot: no	MutationAssessor: impact: medium, score: 2.415;SIFT: impact: tolerated, score: 0.23;Polyphen-2: impact: benign, score: 0.235	Missense_Mutation	SNP	Diploid		C	A	0.35			60	Endometrioid Endometrial Adenocarcinoma
Uterine Corpus Endometrial Carcinoma (TCGA, PanCancer Atlas)	TCGA-AX-A2HC-01	Endometrial Cancer	Uterine Endometrioid Carcinoma	L595I	OncoKB: NA;CIViC: NA;MyCancerGenome: not present;CancerHotspot: no;3DHotspot: no	MutationAssessor: NA;SIFT: impact: tolerated, score: 0.43;Polyphen-2: impact: benign, score: 0.001	Missense_Mutation	SNP	Diploid		G	T	0.51			53	Endometrioid Endometrial Adenocarcinoma
Uterine Corpus Endometrial Carcinoma (TCGA, PanCancer Atlas)	TCGA-AX-A2HC-01	Endometrial Cancer	Uterine Endometrioid Carcinoma	S486I	OncoKB: NA;CIViC: NA;MyCancerGenome: not present;CancerHotspot: no;3DHotspot: no	MutationAssessor: impact: medium, score: 1.955;SIFT: impact: tolerated, score: 0.06;Polyphen-2: impact: benign, score: 0.113	Missense_Mutation	SNP	Diploid		C	A	0.18			53	Endometrioid Endometrial Adenocarcinoma
Uterine Corpus Endometrial Carcinoma (TCGA, PanCancer Atlas)	TCGA-B5-A3FA-01	Endometrial Cancer	Uterine Endometrioid Carcinoma	M483I	OncoKB: NA;CIViC: NA;MyCancerGenome: not present;CancerHotspot: no;3DHotspot: no	MutationAssessor: impact: neutral, score: -0.58;SIFT: impact: tolerated, score: 0.64;Polyphen-2: impact: benign, score: 0.006	Missense_Mutation	SNP	Diploid		C	T	0.35			73	Endometrioid Endometrial Adenocarcinoma
Uterine Corpus Endometrial Carcinoma (TCGA, PanCancer Atlas)	TCGA-DF-A2KU-01	Endometrial Cancer	Uterine Endometrioid Carcinoma	A306T	OncoKB: NA;CIViC: NA;MyCancerGenome: not present;CancerHotspot: no;3DHotspot: no	MutationAssessor: impact: neutral, score: 0.525;SIFT: impact: tolerated, score: 0.46;Polyphen-2: impact: benign, score: 0.001	Missense_Mutation	SNP	Diploid		C	T	0.32				Endometrioid Endometrial Adenocarcinoma
Uterine Corpus Endometrial Carcinoma (TCGA, PanCancer Atlas)	TCGA-EO-A22R-01	Endometrial Cancer	Uterine Endometrioid Carcinoma	G19D	OncoKB: NA;CIViC: NA;MyCancerGenome: not present;CancerHotspot: no;3DHotspot: no	MutationAssessor: impact: low, score: 1.14;SIFT: impact: tolerated, score: 0.49;Polyphen-2: impact: benign, score: 0.015	Missense_Mutation	SNP	Diploid		C	T	0.26			56	Endometrioid Endometrial Adenocarcinoma
Uterine Corpus Endometrial Carcinoma (TCGA, PanCancer Atlas)	TCGA-EO-A22U-01	Endometrial Cancer	Uterine Endometrioid Carcinoma	A270T	OncoKB: NA;CIViC: NA;MyCancerGenome: not present;CancerHotspot: no;3DHotspot: no	MutationAssessor: impact: neutral, score: -0.13;SIFT: impact: deleterious, score: 0.02;Polyphen-2: impact: probably_damaging, score: 0.931	Missense_Mutation	SNP	Diploid		C	T	0.24			83	Endometrioid Endometrial Adenocarcinoma
Uterine Corpus Endometrial Carcinoma (TCGA, PanCancer Atlas)	TCGA-EO-A3B0-01	Endometrial Cancer	Uterine Endometrioid Carcinoma	I335M	OncoKB: NA;CIViC: NA;MyCancerGenome: not present;CancerHotspot: no;3DHotspot: no	MutationAssessor: impact: neutral, score: 0.62;SIFT: impact: tolerated, score: 0.27;Polyphen-2: impact: benign, score: 0.003	Missense_Mutation	SNP	Diploid		A	C	0.36			43	Endometrioid Endometrial Adenocarcinoma
Uterine Corpus Endometrial Carcinoma (TCGA, PanCancer Atlas)	TCGA-EY-A1GI-01	Endometrial Cancer	Uterine Endometrioid Carcinoma	E612*	OncoKB: NA;CIViC: NA;MyCancerGenome: not present;CancerHotspot: no;3DHotspot: no	MutationAssessor: NA;SIFT: NA;Polyphen-2: NA	Nonsense_Mutation	SNP	Diploid		C	A	0.6			52	Endometrioid Endometrial Adenocarcinoma
Uterine Corpus Endometrial Carcinoma (TCGA, PanCancer Atlas)	TCGA-EY-A1GI-01	Endometrial Cancer	Uterine Endometrioid Carcinoma	D504G	OncoKB: NA;CIViC: NA;MyCancerGenome: not present;CancerHotspot: no;3DHotspot: no	MutationAssessor: impact: neutral, score: -0.305;SIFT: impact: tolerated, score: 0.52;Polyphen-2: impact: benign, score: 0.001	Missense_Mutation	SNP	Diploid		T	C	0.42			52	Endometrioid Endometrial Adenocarcinoma
Uterine Corpus Endometrial Carcinoma (TCGA, PanCancer Atlas)	TCGA-EY-A1GQ-01	Endometrial Cancer	Uterine Endometrioid Carcinoma	S552Ffs*33	OncoKB: NA;CIViC: NA;MyCancerGenome: not present;CancerHotspot: no;3DHotspot: no	MutationAssessor: NA;SIFT: NA;Polyphen-2: NA	Frame_Shift_Ins	INS	Diploid		-	A	0.23			76	Endometrioid Endometrial Adenocarcinoma
Uterine Corpus Endometrial Carcinoma (TCGA, PanCancer Atlas)	TCGA-EY-A215-01	Endometrial Cancer	Uterine Endometrioid Carcinoma	X68_splice	OncoKB: NA;CIViC: NA;MyCancerGenome: not present;CancerHotspot: no;3DHotspot: no	MutationAssessor: NA;SIFT: NA;Polyphen-2: NA	Splice_Site	SNP	Diploid		A	G	0.5			60	Endometrioid Endometrial Adenocarcinoma

## Sheet: Filtered_Mutations
Protein Change	Functional Impact	Mutation Type	Variant Type	Copy #	COSMIC	Ref	Var
R113Q	MutationAssessor: impact: neutral, score: 0.69;SIFT: impact: tolerated, score: 1;Polyphen-2: impact: benign, score: 0.003	Missense_Mutation	SNP	Diploid	1	C	T
K653E	MutationAssessor: impact: medium, score: 3.225;SIFT: impact: deleterious, score: 0;Polyphen-2: impact: probably_damaging, score: 0.999	Missense_Mutation	SNP	Diploid	1	T	C
K653Nfs*11	MutationAssessor: NA;SIFT: NA;Polyphen-2: NA	Frame_Shift_Del	DEL	Diploid	1	T	-
E190*	MutationAssessor: NA;SIFT: NA;Polyphen-2: NA	Nonsense_Mutation	SNP	Diploid	1	C	A
E7K	MutationAssessor: impact: neutral, score: 0.55;SIFT: impact: tolerated, score: 0.39;Polyphen-2: impact: benign, score: 0.001	Missense_Mutation	SNP	Diploid	3	C	T
E7K	MutationAssessor: impact: neutral, score: 0.55;SIFT: impact: tolerated, score: 0.39;Polyphen-2: impact: benign, score: 0.001	Missense_Mutation	SNP	Diploid	3	C	T
S381F	MutationAssessor: impact: low, score: 1.745;SIFT: impact: tolerated, score: 0.66;Polyphen-2: impact: possibly_damaging, score: 0.694	Missense_Mutation	SNP	Diploid		G	A
R113Q	MutationAssessor: impact: neutral, score: 0.69;SIFT: impact: tolerated, score: 1;Polyphen-2: impact: benign, score: 0.003	Missense_Mutation	SNP	Diploid	1	C	T
F294L	MutationAssessor: impact: low, score: 1.47;SIFT: impact: tolerated, score: 0.08;Polyphen-2: impact: benign, score: 0.335	Missense_Mutation	SNP	Diploid	1	G	T
E138*	MutationAssessor: NA;SIFT: NA;Polyphen-2: NA	Nonsense_Mutation	SNP	Diploid	1	C	A
S65L	MutationAssessor: impact: medium, score: 1.96;SIFT: impact: tolerated, score: 0.4;Polyphen-2: impact: benign, score: 0.003	Missense_Mutation	SNP	Diploid	1	G	A
A22T	MutationAssessor: impact: neutral, score: 0.345;SIFT: impact: tolerated, score: 0.33;Polyphen-2: impact: benign, score: 0.023	Missense_Mutation	SNP	Diploid	1	C	T
E446Nfs*5	MutationAssessor: NA;SIFT: NA;Polyphen-2: NA	Frame_Shift_Del	DEL	Diploid	1	C	-
V404I	MutationAssessor: impact: neutral, score: -0.235;SIFT: impact: tolerated, score: 1;Polyphen-2: impact: benign, score: 0.001	Missense_Mutation	SNP	Diploid	1	C	T
K331N	MutationAssessor: impact: low, score: 1.135;SIFT: impact: tolerated, score: 0.36;Polyphen-2: impact: benign, score: 0.003	Missense_Mutation	SNP	Diploid	1	T	A
I161S	MutationAssessor: impact: low, score: 1.565;SIFT: impact: deleterious, score: 0;Polyphen-2: impact: probably_damaging, score: 0.949	Missense_Mutation	SNP	Diploid	1	A	C
Y247C	MutationAssessor: impact: low, score: 1.04;SIFT: impact: deleterious, score: 0.02;Polyphen-2: impact: probably_damaging, score: 0.968	Missense_Mutation	SNP	Diploid	1	T	C
R45Q	MutationAssessor: impact: low, score: 1.1;SIFT: impact: tolerated, score: 0.31;Polyphen-2: impact: benign, score: 0.006	Missense_Mutation	SNP	Diploid	1	C	T
E285K	MutationAssessor: impact: neutral, score: 0.225;SIFT: impact: deleterious, score: 0.02;Polyphen-2: impact: possibly_damaging, score: 0.589	Missense_Mutation	SNP	Diploid	1	C	T
L405M	MutationAssessor: impact: low, score: 1.53;SIFT: impact: tolerated, score: 0.16;Polyphen-2: impact: possibly_damaging, score: 0.457	Missense_Mutation	SNP	Diploid	1	G	T
L140V	MutationAssessor: impact: low, score: 1.82;SIFT: impact: tolerated, score: 0.12;Polyphen-2: impact: probably_damaging, score: 0.913	Missense_Mutation	SNP	Diploid	1	A	C
L648F	MutationAssessor: impact: medium, score: 3.15;SIFT: impact: deleterious, score: 0.02;Polyphen-2: impact: possibly_damaging, score: 0.752	Missense_Mutation	SNP	ShallowDel	1	C	A
D217Y	MutationAssessor: impact: high, score: 4.01;SIFT: impact: deleterious, score: 0;Polyphen-2: impact: probably_damaging, score: 1	Missense_Mutation	SNP	Diploid	1	C	A
R56*	MutationAssessor: NA;SIFT: NA;Polyphen-2: NA	Nonsense_Mutation	SNP	Diploid	1	G	A
R56Q	MutationAssessor: impact: low, score: 0.895;SIFT: impact: tolerated, score: 0.27;Polyphen-2: impact: benign, score: 0.01	Missense_Mutation	SNP	Diploid		C	T
G80R	MutationAssessor: impact: high, score: 5.185;SIFT: impact: deleterious, score: 0;Polyphen-2: impact: probably_damaging, score: 0.997	Missense_Mutation	SNP	ShallowDel		C	T
Y654Ifs*21	MutationAssessor: NA;SIFT: NA;Polyphen-2: NA	Frame_Shift_Ins	INS	Diploid		-	T
Y654Ifs*21	MutationAssessor: NA;SIFT: NA;Polyphen-2: NA	Frame_Shift_Ins	INS	Diploid		-	T
R45*	MutationAssessor: NA;SIFT: NA;Polyphen-2: NA	Nonsense_Mutation	SNP	Diploid		G	A
X579_splice	MutationAssessor: NA;SIFT: NA;Polyphen-2: NA	Splice_Region	SNP	Diploid		C	T
E611K	MutationAssessor: NA;SIFT: impact: deleterious, score: 0.01;Polyphen-2: impact: benign, score: 0.135	Missense_Mutation	SNP	Diploid		C	T
A304D	MutationAssessor: impact: medium, score: 2.25;SIFT: impact: deleterious, score: 0.04;Polyphen-2: impact: benign, score: 0.178	Missense_Mutation	SNP	ShallowDel		G	T
K323E	MutationAssessor: impact: neutral, score: 0.41;SIFT: impact: tolerated, score: 0.91;Polyphen-2: impact: benign, score: 0	Missense_Mutation	SNP	Diploid		T	C
K157T	MutationAssessor: impact: low, score: 1.435;SIFT: impact: deleterious, score: 0;Polyphen-2: impact: probably_damaging, score: 0.999	Missense_Mutation	SNP	Diploid		T	G
R482K	MutationAssessor: impact: medium, score: 2.75;SIFT: impact: deleterious, score: 0.04;Polyphen-2: impact: possibly_damaging, score: 0.558	Missense_Mutation	SNP	Diploid		C	T
E138K	MutationAssessor: impact: medium, score: 3.215;SIFT: impact: deleterious, score: 0;Polyphen-2: impact: probably_damaging, score: 0.984	Missense_Mutation	SNP	Diploid		C	T
K29N	MutationAssessor: impact: medium, score: 2.415;SIFT: impact: tolerated, score: 0.23;Polyphen-2: impact: benign, score: 0.235	Missense_Mutation	SNP	Diploid		C	A
L595I	MutationAssessor: NA;SIFT: impact: tolerated, score: 0.43;Polyphen-2: impact: benign, score: 0.001	Missense_Mutation	SNP	Diploid		G	T
S486I	MutationAssessor: impact: medium, score: 1.955;SIFT: impact: tolerated, score: 0.06;Polyphen-2: impact: benign, score: 0.113	Missense_Mutation	SNP	Diploid		C	A
M483I	MutationAssessor: impact: neutral, score: -0.58;SIFT: impact: tolerated, score: 0.64;Polyphen-2: impact: benign, score: 0.006	Missense_Mutation	SNP	Diploid		C	T
A306T	MutationAssessor: impact: neutral, score: 0.525;SIFT: impact: tolerated, score: 0.46;Polyphen-2: impact: benign, score: 0.001	Missense_Mutation	SNP	Diploid		C	T
G19D	MutationAssessor: impact: low, score: 1.14;SIFT: impact: tolerated, score: 0.49;Polyphen-2: impact: benign, score: 0.015	Missense_Mutation	SNP	Diploid		C	T
A270T	MutationAssessor: impact: neutral, score: -0.13;SIFT: impact: deleterious, score: 0.02;Polyphen-2: impact: probably_damaging, score: 0.931	Missense_Mutation	SNP	Diploid		C	T
I335M	MutationAssessor: impact: neutral, score: 0.62;SIFT: impact: tolerated, score: 0.27;Polyphen-2: impact: benign, score: 0.003	Missense_Mutation	SNP	Diploid		A	C
E612*	MutationAssessor: NA;SIFT: NA;Polyphen-2: NA	Nonsense_Mutation	SNP	Diploid		C	A
D504G	MutationAssessor: impact: neutral, score: -0.305;SIFT: impact: tolerated, score: 0.52;Polyphen-2: impact: benign, score: 0.001	Missense_Mutation	SNP	Diploid		T	C
S552Ffs*33	MutationAssessor: NA;SIFT: NA;Polyphen-2: NA	Frame_Shift_Ins	INS	Diploid		-	A
X68_splice	MutationAssessor: NA;SIFT: NA;Polyphen-2: NA	Splice_Site	SNP	Diploid		A	G
