# Supplementary material for: Deciphering the functional role of clinical mutations in ABCB1, ABCC1, and ABCG2 ABC transporters in endometrial cancer
Source: Front Pharmacol. 2024 May 2;15:1380371. doi: 10.3389/fphar.2024.1380371 (PMC11100334; doi:10.3389/fphar.2024.1380371)
Supplement: Supplementary file 2 [file Table3.xlsx]

## Sheet: ABCB1
Study of Origin	Sample ID	Cancer Type	Cancer Type Detailed	Protein Change	Annotation	Functional Impact	Mutation Type	Variant Type	Copy #	COSMIC	Ref	Var	Allele Freq (T)	Allele Freq (N)	ClinVar	Diagnosis Age	TCGA PanCanAtlas Cancer Type Acronym
Uterine Carcinosarcoma (TCGA, PanCancer Atlas)	TCGA-NG-A4VW-01	Endometrial Cancer	Uterine Carcinosarcoma/Uterine Malignant Mixed Mullerian Tumor	R958W	OncoKB: NA;CIViC: NA;MyCancerGenome: not present;CancerHotspot: no;3DHotspot: no	MutationAssessor: impact: low, score: 1.245;SIFT: impact: deleterious, score: 0;Polyphen-2: impact: probably_damaging, score: 0.982	Missense_Mutation	SNP	Diploid	5	G	A	0.22				UCS
Uterine Carcinosarcoma (TCGA, PanCancer Atlas)	TCGA-ND-A4WC-01	Endometrial Cancer	Uterine Carcinosarcoma/Uterine Malignant Mixed Mullerian Tumor	R789Q	OncoKB: NA;CIViC: NA;MyCancerGenome: not present;CancerHotspot: no;3DHotspot: no	MutationAssessor: impact: high, score: 4.165;SIFT: impact: deleterious, score: 0;Polyphen-2: impact: possibly_damaging, score: 0.884	Missense_Mutation	SNP	Diploid	1	C	T	0.33		drug_response		UCS
Uterine Carcinosarcoma (TCGA, PanCancer Atlas)	TCGA-ND-A4WC-01	Endometrial Cancer	Uterine Carcinosarcoma/Uterine Malignant Mixed Mullerian Tumor	K146N	OncoKB: NA;CIViC: NA;MyCancerGenome: not present;CancerHotspot: no;3DHotspot: no	MutationAssessor: impact: low, score: 1.63;SIFT: impact: deleterious, score: 0.02;Polyphen-2: impact: benign, score: 0.296	Missense_Mutation	SNP	Diploid		T	G	0.31				UCS
Uterine Corpus Endometrial Carcinoma (TCGA, PanCancer Atlas)	TCGA-A5-A0VP-01	Endometrial Cancer	Uterine Endometrioid Carcinoma	R467W	OncoKB: NA;CIViC: NA;MyCancerGenome: not present;CancerHotspot: no;3DHotspot: yes	MutationAssessor: impact: medium, score: 2.645;SIFT: impact: deleterious, score: 0;Polyphen-2: impact: probably_damaging, score: 1	Missense_Mutation	SNP	Diploid	6	G	A	0.47			74	UCEC
Uterine Corpus Endometrial Carcinoma (TCGA, PanCancer Atlas)	TCGA-A5-A2K4-01	Endometrial Cancer	Uterine Serous Carcinoma/Uterine Papillary Serous Carcinoma	R467W	OncoKB: NA;CIViC: NA;MyCancerGenome: not present;CancerHotspot: no;3DHotspot: yes	MutationAssessor: impact: medium, score: 2.645;SIFT: impact: deleterious, score: 0;Polyphen-2: impact: probably_damaging, score: 1	Missense_Mutation	SNP	Diploid	6	G	A	0.27			69	UCEC
Uterine Corpus Endometrial Carcinoma (TCGA, PanCancer Atlas)	TCGA-BG-A0RY-01	Endometrial Cancer	Uterine Endometrioid Carcinoma	R467W	OncoKB: NA;CIViC: NA;MyCancerGenome: not present;CancerHotspot: no;3DHotspot: yes	MutationAssessor: impact: medium, score: 2.645;SIFT: impact: deleterious, score: 0;Polyphen-2: impact: probably_damaging, score: 1	Missense_Mutation	SNP	Gain	6	G	A	0.43			68	UCEC
Uterine Corpus Endometrial Carcinoma (TCGA, PanCancer Atlas)	TCGA-AP-A0LM-01	Endometrial Cancer	Uterine Endometrioid Carcinoma	R543H	OncoKB: NA;CIViC: NA;MyCancerGenome: not present;CancerHotspot: no;3DHotspot: yes	MutationAssessor: impact: high, score: 4.56;SIFT: impact: deleterious, score: 0;Polyphen-2: impact: probably_damaging, score: 1	Missense_Mutation	SNP	Diploid	1	C	T	0.35		drug_response	33	UCEC
Uterine Corpus Endometrial Carcinoma (TCGA, PanCancer Atlas)	TCGA-B5-A3FA-01	Endometrial Cancer	Uterine Endometrioid Carcinoma	R547H	OncoKB: NA;CIViC: NA;MyCancerGenome: not present;CancerHotspot: no;3DHotspot: yes	MutationAssessor: impact: low, score: 1.06;SIFT: impact: deleterious, score: 0;Polyphen-2: impact: possibly_damaging, score: 0.57	Missense_Mutation	SNP	Diploid		C	T	0.32	0.02		73	UCEC
Uterine Corpus Endometrial Carcinoma (TCGA, PanCancer Atlas)	TCGA-EY-A1GI-01	Endometrial Cancer	Uterine Endometrioid Carcinoma	K12N	OncoKB: NA;CIViC: NA;MyCancerGenome: not present;CancerHotspot: no;3DHotspot: no	MutationAssessor: impact: neutral, score: 0.55;SIFT: impact: tolerated, score: 0.36;Polyphen-2: impact: benign, score: 0.005	Missense_Mutation	SNP	Diploid	1	C	A	0.47			52	UCEC
Uterine Corpus Endometrial Carcinoma (TCGA, PanCancer Atlas)	TCGA-D1-A16Y-01	Endometrial Cancer	Uterine Endometrioid Carcinoma	R489C	OncoKB: NA;CIViC: NA;MyCancerGenome: not present;CancerHotspot: no;3DHotspot: no	MutationAssessor: impact: low, score: 1.475;SIFT: impact: deleterious, score: 0.02;Polyphen-2: impact: possibly_damaging, score: 0.748	Missense_Mutation	SNP	Diploid	5	G	A	0.5			56	UCEC
Uterine Corpus Endometrial Carcinoma (TCGA, PanCancer Atlas)	TCGA-B5-A11H-01	Endometrial Cancer	Uterine Endometrioid Carcinoma	V974F	OncoKB: NA;CIViC: NA;MyCancerGenome: not present;CancerHotspot: no;3DHotspot: no	MutationAssessor: impact: medium, score: 2.165;SIFT: impact: deleterious, score: 0;Polyphen-2: impact: probably_damaging, score: 0.999	Missense_Mutation	SNP	Diploid	2	C	A	0.21			67	UCEC
Uterine Corpus Endometrial Carcinoma (TCGA, PanCancer Atlas)	TCGA-AP-A1DK-01	Endometrial Cancer	Uterine Endometrioid Carcinoma	G449R	OncoKB: NA;CIViC: NA;MyCancerGenome: not present;CancerHotspot: no;3DHotspot: no	MutationAssessor: impact: high, score: 4.86;SIFT: impact: deleterious, score: 0;Polyphen-2: impact: probably_damaging, score: 1	Missense_Mutation	SNP	Diploid	1	C	T	0.34			53	UCEC
Uterine Corpus Endometrial Carcinoma (TCGA, PanCancer Atlas)	TCGA-A5-A0G1-01	Endometrial Cancer	Uterine Serous Carcinoma/Uterine Papillary Serous Carcinoma	A897T	OncoKB: NA;CIViC: NA;MyCancerGenome: not present;CancerHotspot: no;3DHotspot: no	MutationAssessor: impact: medium, score: 3.335;SIFT: impact: tolerated, score: 0.14;Polyphen-2: impact: possibly_damaging, score: 0.614	Missense_Mutation	SNP	Diploid	1	C	T	0.18			67	UCEC
Uterine Corpus Endometrial Carcinoma (TCGA, PanCancer Atlas)	TCGA-AP-A1DV-01	Endometrial Cancer	Uterine Endometrioid Carcinoma	A897T	OncoKB: NA;CIViC: NA;MyCancerGenome: not present;CancerHotspot: no;3DHotspot: no	MutationAssessor: impact: medium, score: 3.335;SIFT: impact: tolerated, score: 0.14;Polyphen-2: impact: possibly_damaging, score: 0.614	Missense_Mutation	SNP	Diploid	1	C	T	0.47			59	UCEC
Uterine Corpus Endometrial Carcinoma (TCGA, PanCancer Atlas)	TCGA-AP-A1DH-01	Endometrial Cancer	Uterine Endometrioid Carcinoma	A529Pfs*27	OncoKB: NA;CIViC: NA;MyCancerGenome: not present;CancerHotspot: no;3DHotspot: no	MutationAssessor: NA;SIFT: NA;Polyphen-2: NA	Frame_Shift_Del	DEL	Diploid	1	CT	-	0.27			62	UCEC
Uterine Corpus Endometrial Carcinoma (TCGA, PanCancer Atlas)	TCGA-BG-A0LX-01	Endometrial Cancer	Uterine Endometrioid Carcinoma	F201Sfs*5	OncoKB: NA;CIViC: NA;MyCancerGenome: not present;CancerHotspot: no;3DHotspot: no	MutationAssessor: NA;SIFT: NA;Polyphen-2: NA	Frame_Shift_Del	DEL	Diploid	1	A	-	0.25			57	UCEC
Uterine Corpus Endometrial Carcinoma (TCGA, PanCancer Atlas)	TCGA-DI-A0WH-01	Endometrial Cancer	Uterine Endometrioid Carcinoma	H518R	OncoKB: NA;CIViC: NA;MyCancerGenome: not present;CancerHotspot: no;3DHotspot: no	MutationAssessor: impact: low, score: 0.93;SIFT: impact: tolerated, score: 0.11;Polyphen-2: impact: benign, score: 0.092	Missense_Mutation	SNP	Diploid	1	T	C	0.19			64	UCEC
Uterine Corpus Endometrial Carcinoma (TCGA, PanCancer Atlas)	TCGA-AP-A051-01	Endometrial Cancer	Uterine Endometrioid Carcinoma	R489H	OncoKB: NA;CIViC: NA;MyCancerGenome: not present;CancerHotspot: no;3DHotspot: no	MutationAssessor: impact: medium, score: 1.965;SIFT: impact: deleterious, score: 0;Polyphen-2: impact: probably_damaging, score: 0.995	Missense_Mutation	SNP	Diploid	5	C	T	0.28	0.0013		69	UCEC
Uterine Corpus Endometrial Carcinoma (TCGA, PanCancer Atlas)	TCGA-AJ-A3EK-01	Endometrial Cancer	Uterine Endometrioid Carcinoma	E273*	OncoKB: NA;CIViC: NA;MyCancerGenome: not present;CancerHotspot: no;3DHotspot: no	MutationAssessor: NA;SIFT: NA;Polyphen-2: NA	Nonsense_Mutation	SNP	Diploid	4	C	A	0.32	0.02		53	UCEC
Uterine Corpus Endometrial Carcinoma (TCGA, PanCancer Atlas)	TCGA-AX-A05Z-01	Endometrial Cancer	Uterine Endometrioid Carcinoma	E273*	OncoKB: NA;CIViC: NA;MyCancerGenome: not present;CancerHotspot: no;3DHotspot: no	MutationAssessor: NA;SIFT: NA;Polyphen-2: NA	Nonsense_Mutation	SNP	Diploid	4	C	A	0.23			37	UCEC
Uterine Corpus Endometrial Carcinoma (TCGA, PanCancer Atlas)	TCGA-AX-A0J0-01	Endometrial Cancer	Uterine Endometrioid Carcinoma	E273*	OncoKB: NA;CIViC: NA;MyCancerGenome: not present;CancerHotspot: no;3DHotspot: no	MutationAssessor: NA;SIFT: NA;Polyphen-2: NA	Nonsense_Mutation	SNP	Diploid	4	C	A	0.54			47	UCEC
Uterine Corpus Endometrial Carcinoma (TCGA, PanCancer Atlas)	TCGA-B5-A1MR-01	Endometrial Cancer	Uterine Endometrioid Carcinoma	E273*	OncoKB: NA;CIViC: NA;MyCancerGenome: not present;CancerHotspot: no;3DHotspot: no	MutationAssessor: NA;SIFT: NA;Polyphen-2: NA	Nonsense_Mutation	SNP	Diploid	4	C	A	0.18			65	UCEC
Uterine Corpus Endometrial Carcinoma (TCGA, PanCancer Atlas)	TCGA-BS-A0UV-01	Endometrial Cancer	Uterine Endometrioid Carcinoma	E273*	OncoKB: NA;CIViC: NA;MyCancerGenome: not present;CancerHotspot: no;3DHotspot: no	MutationAssessor: NA;SIFT: NA;Polyphen-2: NA	Nonsense_Mutation	SNP	Diploid	4	C	A	0.34			55	UCEC
Uterine Corpus Endometrial Carcinoma (TCGA, PanCancer Atlas)	TCGA-EO-A22X-01	Endometrial Cancer	Uterine Endometrioid Carcinoma	E273*	OncoKB: NA;CIViC: NA;MyCancerGenome: not present;CancerHotspot: no;3DHotspot: no	MutationAssessor: NA;SIFT: NA;Polyphen-2: NA	Nonsense_Mutation	SNP	Diploid	4	C	A	0.35			36	UCEC
Uterine Corpus Endometrial Carcinoma (TCGA, PanCancer Atlas)	TCGA-AX-A0J0-01	Endometrial Cancer	Uterine Endometrioid Carcinoma	X40_splice	OncoKB: NA;CIViC: NA;MyCancerGenome: not present;CancerHotspot: no;3DHotspot: no	MutationAssessor: NA;SIFT: NA;Polyphen-2: NA	Splice_Site	SNP	Diploid		C	A	0.34			47	UCEC
Uterine Corpus Endometrial Carcinoma (TCGA, PanCancer Atlas)	TCGA-B5-A11N-01	Endometrial Cancer	Uterine Endometrioid Carcinoma	K279T	OncoKB: NA;CIViC: NA;MyCancerGenome: not present;CancerHotspot: no;3DHotspot: no	MutationAssessor: impact: medium, score: 2.545;SIFT: impact: deleterious, score: 0.03;Polyphen-2: impact: benign, score: 0.159	Missense_Mutation	SNP	Diploid	1	T	G	0.15			69	UCEC
Uterine Corpus Endometrial Carcinoma (TCGA, PanCancer Atlas)	TCGA-D1-A17Q-01	Endometrial Cancer	Uterine Endometrioid Carcinoma	R95I	OncoKB: NA;CIViC: NA;MyCancerGenome: not present;CancerHotspot: no;3DHotspot: no	MutationAssessor: impact: neutral, score: -0.895;SIFT: impact: tolerated, score: 0.43;Polyphen-2: impact: benign, score: 0	Missense_Mutation	SNP	Diploid	1	C	A	0.37			54	UCEC
Uterine Corpus Endometrial Carcinoma (TCGA, PanCancer Atlas)	TCGA-BS-A0UV-01	Endometrial Cancer	Uterine Endometrioid Carcinoma	N494H	OncoKB: NA;CIViC: NA;MyCancerGenome: not present;CancerHotspot: no;3DHotspot: no	MutationAssessor: impact: low, score: 1.445;SIFT: impact: deleterious, score: 0.01;Polyphen-2: impact: possibly_damaging, score: 0.797	Missense_Mutation	SNP	Diploid	1	T	G	0.36			55	UCEC
Uterine Corpus Endometrial Carcinoma (TCGA, PanCancer Atlas)	TCGA-BS-A0UV-01	Endometrial Cancer	Uterine Endometrioid Carcinoma	X235_splice	OncoKB: NA;CIViC: NA;MyCancerGenome: not present;CancerHotspot: no;3DHotspot: no	MutationAssessor: NA;SIFT: NA;Polyphen-2: NA	Splice_Site	SNP	Diploid		C	A	0.27			55	UCEC
Uterine Corpus Endometrial Carcinoma (TCGA, PanCancer Atlas)	TCGA-BS-A0UV-01	Endometrial Cancer	Uterine Endometrioid Carcinoma	T101A	OncoKB: NA;CIViC: NA;MyCancerGenome: not present;CancerHotspot: no;3DHotspot: no	MutationAssessor: impact: low, score: 1.025;SIFT: impact: tolerated, score: 0.14;Polyphen-2: impact: benign, score: 0.001	Missense_Mutation	SNP	Diploid	1	T	C	0.29			55	UCEC
Uterine Corpus Endometrial Carcinoma (TCGA, PanCancer Atlas)	TCGA-AP-A059-01	Endometrial Cancer	Uterine Endometrioid Carcinoma	Q535*	OncoKB: NA;CIViC: NA;MyCancerGenome: not present;CancerHotspot: no;3DHotspot: no	MutationAssessor: NA;SIFT: NA;Polyphen-2: NA	Nonsense_Mutation	SNP	Diploid	1	G	A	0.22			69	UCEC
Uterine Corpus Endometrial Carcinoma (TCGA, PanCancer Atlas)	TCGA-AP-A059-01	Endometrial Cancer	Uterine Endometrioid Carcinoma	G269E	OncoKB: NA;CIViC: NA;MyCancerGenome: not present;CancerHotspot: no;3DHotspot: no	MutationAssessor: impact: high, score: 4.265;SIFT: impact: deleterious, score: 0;Polyphen-2: impact: probably_damaging, score: 0.988	Missense_Mutation	SNP	Diploid	2	C	T	0.12			69	UCEC
Uterine Corpus Endometrial Carcinoma (TCGA, PanCancer Atlas)	TCGA-AX-A2HC-01	Endometrial Cancer	Uterine Endometrioid Carcinoma	R157*	OncoKB: NA;CIViC: NA;MyCancerGenome: not present;CancerHotspot: no;3DHotspot: no	MutationAssessor: NA;SIFT: NA;Polyphen-2: NA	Nonsense_Mutation	SNP	Diploid	1	G	A	0.39			53	UCEC
Uterine Corpus Endometrial Carcinoma (TCGA, PanCancer Atlas)	TCGA-D1-A163-01	Endometrial Cancer	Uterine Endometrioid Carcinoma	R157*	OncoKB: NA;CIViC: NA;MyCancerGenome: not present;CancerHotspot: no;3DHotspot: no	MutationAssessor: NA;SIFT: NA;Polyphen-2: NA	Nonsense_Mutation	SNP	Diploid	1	G	A	0.16			50	UCEC
Uterine Corpus Endometrial Carcinoma (TCGA, PanCancer Atlas)	TCGA-AX-A05Z-01	Endometrial Cancer	Uterine Endometrioid Carcinoma	G872V	OncoKB: NA;CIViC: NA;MyCancerGenome: not present;CancerHotspot: no;3DHotspot: no	MutationAssessor: impact: medium, score: 2.87;SIFT: impact: deleterious, score: 0;Polyphen-2: impact: probably_damaging, score: 0.987	Missense_Mutation	SNP	Diploid	1	C	A	0.13			37	UCEC
Uterine Corpus Endometrial Carcinoma (TCGA, PanCancer Atlas)	TCGA-AX-A05Z-01	Endometrial Cancer	Uterine Endometrioid Carcinoma	G763V	OncoKB: NA;CIViC: NA;MyCancerGenome: not present;CancerHotspot: no;3DHotspot: no	MutationAssessor: impact: high, score: 3.965;SIFT: impact: deleterious, score: 0;Polyphen-2: impact: probably_damaging, score: 0.991	Missense_Mutation	SNP	Diploid	1	C	A	0.26	0.0036		37	UCEC
Uterine Corpus Endometrial Carcinoma (TCGA, PanCancer Atlas)	TCGA-AP-A056-01	Endometrial Cancer	Uterine Endometrioid Carcinoma	V712A	OncoKB: NA;CIViC: NA;MyCancerGenome: not present;CancerHotspot: no;3DHotspot: no	MutationAssessor: impact: low, score: 1.5;SIFT: impact: tolerated, score: 0.12;Polyphen-2: impact: possibly_damaging, score: 0.709	Missense_Mutation	SNP	Diploid	1	A	G	0.25			64	UCEC
Uterine Corpus Endometrial Carcinoma (TCGA, PanCancer Atlas)	TCGA-AJ-A23M-01	Endometrial Cancer	Uterine Serous Carcinoma/Uterine Papillary Serous Carcinoma	E618Q	OncoKB: NA;CIViC: NA;MyCancerGenome: not present;CancerHotspot: no;3DHotspot: no	MutationAssessor: impact: neutral, score: 0.305;SIFT: impact: tolerated, score: 0.29;Polyphen-2: impact: benign, score: 0.001	Missense_Mutation	SNP	Gain	1	C	G	0.25			61	UCEC
Uterine Corpus Endometrial Carcinoma (TCGA, PanCancer Atlas)	TCGA-B5-A11E-01	Endometrial Cancer	Uterine Endometrioid Carcinoma	Q456H	OncoKB: NA;CIViC: NA;MyCancerGenome: not present;CancerHotspot: no;3DHotspot: no	MutationAssessor: impact: neutral, score: 0.775;SIFT: impact: tolerated, score: 1;Polyphen-2: impact: possibly_damaging, score: 0.519	Missense_Mutation	SNP	Diploid	1	C	A	0.47			53	UCEC
Uterine Corpus Endometrial Carcinoma (TCGA, PanCancer Atlas)	TCGA-BS-A0UF-01	Endometrial Cancer	Uterine Endometrioid Carcinoma	V792I	OncoKB: NA;CIViC: NA;MyCancerGenome: not present;CancerHotspot: no;3DHotspot: no	MutationAssessor: impact: low, score: 1.035;SIFT: impact: deleterious, score: 0.01;Polyphen-2: impact: benign, score: 0.031	Missense_Mutation	SNP	Diploid	1	C	T	0.38			65	UCEC
Uterine Corpus Endometrial Carcinoma (TCGA, PanCancer Atlas)	TCGA-BS-A0UF-01	Endometrial Cancer	Uterine Endometrioid Carcinoma	R664I	OncoKB: NA;CIViC: NA;MyCancerGenome: not present;CancerHotspot: no;3DHotspot: no	MutationAssessor: impact: medium, score: 2.235;SIFT: impact: deleterious, score: 0.02;Polyphen-2: impact: benign, score: 0.04	Missense_Mutation	SNP	Diploid	3	C	A	0.29			65	UCEC
Uterine Corpus Endometrial Carcinoma (TCGA, PanCancer Atlas)	TCGA-BS-A0UF-01	Endometrial Cancer	Uterine Endometrioid Carcinoma	A356S	OncoKB: NA;CIViC: NA;MyCancerGenome: not present;CancerHotspot: no;3DHotspot: no	MutationAssessor: impact: low, score: 1.855;SIFT: impact: tolerated, score: 0.25;Polyphen-2: impact: possibly_damaging, score: 0.57	Missense_Mutation	SNP	Diploid	1	C	A	0.32			65	UCEC
Uterine Corpus Endometrial Carcinoma (TCGA, PanCancer Atlas)	TCGA-BS-A0UF-01	Endometrial Cancer	Uterine Endometrioid Carcinoma	V331L	OncoKB: NA;CIViC: NA;MyCancerGenome: not present;CancerHotspot: no;3DHotspot: no	MutationAssessor: impact: low, score: 1.445;SIFT: impact: tolerated, score: 0.62;Polyphen-2: impact: benign, score: 0.236	Missense_Mutation	SNP	Diploid	1	C	A	0.22			65	UCEC
Uterine Corpus Endometrial Carcinoma (TCGA, PanCancer Atlas)	TCGA-AP-A1DV-01	Endometrial Cancer	Uterine Endometrioid Carcinoma	K14N	OncoKB: NA;CIViC: NA;MyCancerGenome: not present;CancerHotspot: no;3DHotspot: no	MutationAssessor: impact: low, score: 1.52;SIFT: impact: tolerated, score: 0.45;Polyphen-2: impact: benign, score: 0.007	Missense_Mutation	SNP	Diploid	2	C	A	0.41			59	UCEC
Uterine Corpus Endometrial Carcinoma (TCGA, PanCancer Atlas)	TCGA-BK-A6W3-01	Endometrial Cancer	Uterine Endometrioid Carcinoma	K14N	OncoKB: NA;CIViC: NA;MyCancerGenome: not present;CancerHotspot: no;3DHotspot: no	MutationAssessor: impact: low, score: 1.52;SIFT: impact: tolerated, score: 0.45;Polyphen-2: impact: benign, score: 0.007	Missense_Mutation	SNP	Diploid	2	C	A	0.38			34	UCEC
Uterine Corpus Endometrial Carcinoma (TCGA, PanCancer Atlas)	TCGA-BS-A0UF-01	Endometrial Cancer	Uterine Endometrioid Carcinoma	K14N	OncoKB: NA;CIViC: NA;MyCancerGenome: not present;CancerHotspot: no;3DHotspot: no	MutationAssessor: impact: low, score: 1.52;SIFT: impact: tolerated, score: 0.45;Polyphen-2: impact: benign, score: 0.007	Missense_Mutation	SNP	Diploid	2	C	A	0.34			65	UCEC
Uterine Corpus Endometrial Carcinoma (TCGA, PanCancer Atlas)	TCGA-EO-A3AY-01	Endometrial Cancer	Uterine Endometrioid Carcinoma	K14N	OncoKB: NA;CIViC: NA;MyCancerGenome: not present;CancerHotspot: no;3DHotspot: no	MutationAssessor: impact: low, score: 1.52;SIFT: impact: tolerated, score: 0.45;Polyphen-2: impact: benign, score: 0.007	Missense_Mutation	SNP	Diploid	2	C	A	0.29			58	UCEC
Uterine Corpus Endometrial Carcinoma (TCGA, PanCancer Atlas)	TCGA-D1-A103-01	Endometrial Cancer	Uterine Endometrioid Carcinoma	G604E	OncoKB: NA;CIViC: NA;MyCancerGenome: not present;CancerHotspot: no;3DHotspot: no	MutationAssessor: impact: medium, score: 3.145;SIFT: impact: deleterious, score: 0;Polyphen-2: impact: probably_damaging, score: 1	Missense_Mutation	SNP	Diploid	1	C	T	0.12			87	UCEC
Uterine Corpus Endometrial Carcinoma (TCGA, PanCancer Atlas)	TCGA-BG-A0M4-01	Endometrial Cancer	Uterine Endometrioid Carcinoma	R41H	OncoKB: NA;CIViC: NA;MyCancerGenome: not present;CancerHotspot: no;3DHotspot: no	MutationAssessor: impact: medium, score: 2.255;SIFT: impact: deleterious, score: 0.01;Polyphen-2: impact: probably_damaging, score: 0.998	Missense_Mutation	SNP	Diploid	7	C	T	0.39			60	UCEC
Uterine Corpus Endometrial Carcinoma (TCGA, PanCancer Atlas)	TCGA-BS-A0TA-01	Endometrial Cancer	Uterine Endometrioid Carcinoma	X96_splice	OncoKB: NA;CIViC: NA;MyCancerGenome: not present;CancerHotspot: no;3DHotspot: no	MutationAssessor: NA;SIFT: NA;Polyphen-2: NA	Splice_Site	SNP	Diploid		C	A	0.15			58	UCEC
Uterine Corpus Endometrial Carcinoma (TCGA, PanCancer Atlas)	TCGA-AP-A1DV-01	Endometrial Cancer	Uterine Endometrioid Carcinoma	F755L	OncoKB: NA;CIViC: NA;MyCancerGenome: not present;CancerHotspot: no;3DHotspot: no	MutationAssessor: impact: low, score: 1.235;SIFT: impact: tolerated, score: 0.25;Polyphen-2: impact: possibly_damaging, score: 0.568	Missense_Mutation	SNP	Diploid	1	A	G	0.44			59	UCEC
Uterine Corpus Endometrial Carcinoma (TCGA, PanCancer Atlas)	TCGA-AX-A0J1-01	Endometrial Cancer	Uterine Endometrioid Carcinoma	F755L	OncoKB: NA;CIViC: NA;MyCancerGenome: not present;CancerHotspot: no;3DHotspot: no	MutationAssessor: impact: low, score: 1.235;SIFT: impact: tolerated, score: 0.25;Polyphen-2: impact: possibly_damaging, score: 0.568	Missense_Mutation	SNP	Diploid	1	A	G	0.1			80	UCEC
Uterine Corpus Endometrial Carcinoma (TCGA, PanCancer Atlas)	TCGA-AX-A064-01	Endometrial Cancer	Uterine Endometrioid Carcinoma	V34I	OncoKB: NA;CIViC: NA;MyCancerGenome: not present;CancerHotspot: no;3DHotspot: no	MutationAssessor: impact: low, score: 1.625;SIFT: impact: tolerated, score: 0.26;Polyphen-2: impact: benign, score: 0.007	Missense_Mutation	SNP	Diploid	1	C	T	0.42			81	UCEC
Uterine Corpus Endometrial Carcinoma (TCGA, PanCancer Atlas)	TCGA-E6-A1LX-01	Endometrial Cancer	Uterine Endometrioid Carcinoma	K30N	OncoKB: NA;CIViC: NA;MyCancerGenome: not present;CancerHotspot: no;3DHotspot: no	MutationAssessor: impact: medium, score: 2.215;SIFT: impact: tolerated, score: 0.12;Polyphen-2: impact: probably_damaging, score: 0.987	Missense_Mutation	SNP	Diploid		C	A	0.17			40	UCEC
Uterine Corpus Endometrial Carcinoma (TCGA, PanCancer Atlas)	TCGA-AX-A06F-01	Endometrial Cancer	Uterine Endometrioid Carcinoma	A819T	OncoKB: NA;CIViC: NA;MyCancerGenome: not present;CancerHotspot: no;3DHotspot: no	MutationAssessor: impact: medium, score: 3.37;SIFT: impact: deleterious, score: 0;Polyphen-2: impact: probably_damaging, score: 0.999	Missense_Mutation	SNP	Diploid	1	C	T	0.37			59	UCEC
Uterine Corpus Endometrial Carcinoma (TCGA, PanCancer Atlas)	TCGA-AX-A06F-01	Endometrial Cancer	Uterine Endometrioid Carcinoma	R749Q	OncoKB: NA;CIViC: NA;MyCancerGenome: not present;CancerHotspot: no;3DHotspot: no	MutationAssessor: impact: medium, score: 2.27;SIFT: impact: tolerated, score: 0.23;Polyphen-2: impact: benign, score: 0.024	Missense_Mutation	SNP	Diploid	3	C	T	0.33			59	UCEC
Uterine Corpus Endometrial Carcinoma (TCGA, PanCancer Atlas)	TCGA-AJ-A3EL-01	Endometrial Cancer	Uterine Endometrioid Carcinoma	A246V	OncoKB: NA;CIViC: NA;MyCancerGenome: not present;CancerHotspot: no;3DHotspot: no	MutationAssessor: impact: medium, score: 3.245;SIFT: impact: deleterious, score: 0.01;Polyphen-2: impact: possibly_damaging, score: 0.742	Missense_Mutation	SNP	Diploid		G	A	0.31			47	UCEC
Uterine Corpus Endometrial Carcinoma (TCGA, PanCancer Atlas)	TCGA-AP-A056-01	Endometrial Cancer	Uterine Endometrioid Carcinoma	T1015Nfs*5	OncoKB: NA;CIViC: NA;MyCancerGenome: not present;CancerHotspot: no;3DHotspot: no	MutationAssessor: NA;SIFT: NA;Polyphen-2: NA	Frame_Shift_Ins	INS	Diploid		-	T	0.25			64	UCEC
Uterine Corpus Endometrial Carcinoma (TCGA, PanCancer Atlas)	TCGA-AP-A0LM-01	Endometrial Cancer	Uterine Endometrioid Carcinoma	P1028L	OncoKB: NA;CIViC: NA;MyCancerGenome: not present;CancerHotspot: no;3DHotspot: no	MutationAssessor: impact: low, score: 1.12;SIFT: impact: tolerated, score: 0.47;Polyphen-2: impact: benign, score: 0.07	Missense_Mutation	SNP	Diploid		G	A	0.22			33	UCEC
Uterine Corpus Endometrial Carcinoma (TCGA, PanCancer Atlas)	TCGA-AP-A1DV-01	Endometrial Cancer	Uterine Endometrioid Carcinoma	D1088N	OncoKB: NA;CIViC: NA;MyCancerGenome: not present;CancerHotspot: no;3DHotspot: no	MutationAssessor: impact: low, score: 1.85;SIFT: impact: deleterious, score: 0.04;Polyphen-2: impact: benign, score: 0.188	Missense_Mutation	SNP	Diploid		C	T	0.44			59	UCEC
Uterine Corpus Endometrial Carcinoma (TCGA, PanCancer Atlas)	TCGA-EO-A22R-01	Endometrial Cancer	Uterine Endometrioid Carcinoma	R1188C	OncoKB: NA;CIViC: NA;MyCancerGenome: not present;CancerHotspot: no;3DHotspot: no	MutationAssessor: impact: medium, score: 3.465;SIFT: impact: deleterious, score: 0;Polyphen-2: impact: probably_damaging, score: 1	Missense_Mutation	SNP	Diploid		G	A	0.43			56	UCEC
Uterine Corpus Endometrial Carcinoma (TCGA, PanCancer Atlas)	TCGA-EO-A3B0-01	Endometrial Cancer	Uterine Endometrioid Carcinoma	S766Y	OncoKB: NA;CIViC: NA;MyCancerGenome: not present;CancerHotspot: no;3DHotspot: no	MutationAssessor: impact: medium, score: 3.21;SIFT: impact: tolerated, score: 0.05;Polyphen-2: impact: probably_damaging, score: 0.995	Missense_Mutation	SNP	Diploid	1	G	T	0.3			43	UCEC
Uterine Corpus Endometrial Carcinoma (TCGA, PanCancer Atlas)	TCGA-A5-A0G1-01	Endometrial Cancer	Uterine Serous Carcinoma/Uterine Papillary Serous Carcinoma	V1213I	OncoKB: NA;CIViC: NA;MyCancerGenome: not present;CancerHotspot: no;3DHotspot: no	MutationAssessor: impact: neutral, score: 0.265;SIFT: impact: tolerated, score: 0.7;Polyphen-2: impact: benign, score: 0.003	Missense_Mutation	SNP	Diploid		C	T	0.11			67	UCEC
Uterine Corpus Endometrial Carcinoma (TCGA, PanCancer Atlas)	TCGA-A5-A0G1-01	Endometrial Cancer	Uterine Serous Carcinoma/Uterine Papillary Serous Carcinoma	X929_splice	OncoKB: NA;CIViC: NA;MyCancerGenome: not present;CancerHotspot: no;3DHotspot: no	MutationAssessor: NA;SIFT: NA;Polyphen-2: NA	Splice_Site	SNP	Diploid	1	C	T	0.11			67	UCEC
Uterine Corpus Endometrial Carcinoma (TCGA, PanCancer Atlas)	TCGA-A5-A0G1-01	Endometrial Cancer	Uterine Serous Carcinoma/Uterine Papillary Serous Carcinoma	R929I	OncoKB: NA;CIViC: NA;MyCancerGenome: not present;CancerHotspot: no;3DHotspot: no	MutationAssessor: impact: medium, score: 2.7;SIFT: impact: deleterious, score: 0.02;Polyphen-2: impact: possibly_damaging, score: 0.88	Missense_Mutation	SNP	Diploid		C	A	0.17			67	UCEC
Uterine Corpus Endometrial Carcinoma (TCGA, PanCancer Atlas)	TCGA-A5-A0G1-01	Endometrial Cancer	Uterine Serous Carcinoma/Uterine Papillary Serous Carcinoma	P927S	OncoKB: NA;CIViC: NA;MyCancerGenome: not present;CancerHotspot: no;3DHotspot: no	MutationAssessor: impact: medium, score: 2.23;SIFT: impact: tolerated, score: 0.06;Polyphen-2: impact: possibly_damaging, score: 0.627	Missense_Mutation	SNP	Diploid		G	A	0.16			67	UCEC
Uterine Corpus Endometrial Carcinoma (TCGA, PanCancer Atlas)	TCGA-A5-A0G1-01	Endometrial Cancer	Uterine Serous Carcinoma/Uterine Papillary Serous Carcinoma	W232L	OncoKB: NA;CIViC: NA;MyCancerGenome: not present;CancerHotspot: no;3DHotspot: no	MutationAssessor: impact: low, score: 1.52;SIFT: impact: tolerated, score: 0.26;Polyphen-2: impact: possibly_damaging, score: 0.879	Missense_Mutation	SNP	Diploid	1	C	A	0.16			67	UCEC
Uterine Corpus Endometrial Carcinoma (TCGA, PanCancer Atlas)	TCGA-A5-A1OF-01	Endometrial Cancer	Uterine Mixed Endometrial Carcinoma	Q1064H	OncoKB: NA;CIViC: NA;MyCancerGenome: not present;CancerHotspot: no;3DHotspot: no	MutationAssessor: impact: low, score: 1.67;SIFT: impact: deleterious, score: 0;Polyphen-2: impact: benign, score: 0.06	Missense_Mutation	SNP	Diploid		C	A	0.21			47	UCEC
Uterine Corpus Endometrial Carcinoma (TCGA, PanCancer Atlas)	TCGA-A5-A2K3-01	Endometrial Cancer	Uterine Serous Carcinoma/Uterine Papillary Serous Carcinoma	L1113M	OncoKB: NA;CIViC: NA;MyCancerGenome: not present;CancerHotspot: no;3DHotspot: no	MutationAssessor: impact: low, score: 1.04;SIFT: impact: tolerated, score: 0.33;Polyphen-2: impact: benign, score: 0.293	Missense_Mutation	SNP	Diploid		G	T	0.15			68	UCEC
Uterine Corpus Endometrial Carcinoma (TCGA, PanCancer Atlas)	TCGA-A5-A2K5-01	Endometrial Cancer	Uterine Endometrioid Carcinoma	S993A	OncoKB: NA;CIViC: NA;MyCancerGenome: not present;CancerHotspot: no;3DHotspot: no	MutationAssessor: impact: medium, score: 1.96;SIFT: impact: tolerated, score: 0.1;Polyphen-2: impact: benign, score: 0.198	Missense_Mutation	SNP	Diploid		A	C	0.58			76	UCEC
Uterine Corpus Endometrial Carcinoma (TCGA, PanCancer Atlas)	TCGA-A5-A2K5-01	Endometrial Cancer	Uterine Endometrioid Carcinoma	S237Y	OncoKB: NA;CIViC: NA;MyCancerGenome: not present;CancerHotspot: no;3DHotspot: no	MutationAssessor: impact: high, score: 3.62;SIFT: impact: deleterious, score: 0;Polyphen-2: impact: probably_damaging, score: 0.991	Missense_Mutation	SNP	Diploid		G	T	0.32			76	UCEC
Uterine Corpus Endometrial Carcinoma (TCGA, PanCancer Atlas)	TCGA-AJ-A23O-01	Endometrial Cancer	Uterine Endometrioid Carcinoma	V472M	OncoKB: NA;CIViC: NA;MyCancerGenome: not present;CancerHotspot: no;3DHotspot: no	MutationAssessor: impact: neutral, score: -0.3;SIFT: impact: deleterious, score: 0.02;Polyphen-2: impact: probably_damaging, score: 0.991	Missense_Mutation	SNP	Diploid		C	T	0.21			69	UCEC
Uterine Corpus Endometrial Carcinoma (TCGA, PanCancer Atlas)	TCGA-AP-A0LT-01	Endometrial Cancer	Uterine Endometrioid Carcinoma	G892C	OncoKB: NA;CIViC: NA;MyCancerGenome: not present;CancerHotspot: no;3DHotspot: no	MutationAssessor: impact: medium, score: 2.05;SIFT: impact: tolerated, score: 0.05;Polyphen-2: impact: possibly_damaging, score: 0.844	Missense_Mutation	SNP	Diploid	1	C	A	0.43			57	UCEC
Uterine Corpus Endometrial Carcinoma (TCGA, PanCancer Atlas)	TCGA-AP-A1DV-01	Endometrial Cancer	Uterine Endometrioid Carcinoma	Q1263H	OncoKB: NA;CIViC: NA;MyCancerGenome: not present;CancerHotspot: no;3DHotspot: no	MutationAssessor: impact: neutral, score: 0.76;SIFT: impact: tolerated, score: 0.05;Polyphen-2: impact: possibly_damaging, score: 0.567	Missense_Mutation	SNP	Diploid		C	A	0.42			59	UCEC
Uterine Corpus Endometrial Carcinoma (TCGA, PanCancer Atlas)	TCGA-AP-A1DV-01	Endometrial Cancer	Uterine Endometrioid Carcinoma	R1103*	OncoKB: NA;CIViC: NA;MyCancerGenome: not present;CancerHotspot: no;3DHotspot: no	MutationAssessor: NA;SIFT: NA;Polyphen-2: NA	Nonsense_Mutation	SNP	Diploid		G	A	0.33			59	UCEC
Uterine Corpus Endometrial Carcinoma (TCGA, PanCancer Atlas)	TCGA-EO-A22R-01	Endometrial Cancer	Uterine Endometrioid Carcinoma	R1103*	OncoKB: NA;CIViC: NA;MyCancerGenome: not present;CancerHotspot: no;3DHotspot: no	MutationAssessor: NA;SIFT: NA;Polyphen-2: NA	Nonsense_Mutation	SNP	Diploid		G	A	0.55			56	UCEC
Uterine Corpus Endometrial Carcinoma (TCGA, PanCancer Atlas)	TCGA-AP-A1DV-01	Endometrial Cancer	Uterine Endometrioid Carcinoma	N842H	OncoKB: NA;CIViC: NA;MyCancerGenome: not present;CancerHotspot: no;3DHotspot: no	MutationAssessor: impact: high, score: 3.63;SIFT: impact: deleterious, score: 0;Polyphen-2: impact: probably_damaging, score: 1	Missense_Mutation	SNP	Diploid		T	G	0.48			59	UCEC
Uterine Corpus Endometrial Carcinoma (TCGA, PanCancer Atlas)	TCGA-AP-A1E0-01	Endometrial Cancer	Uterine Endometrioid Carcinoma	X688_splice	OncoKB: NA;CIViC: NA;MyCancerGenome: not present;CancerHotspot: no;3DHotspot: no	MutationAssessor: NA;SIFT: NA;Polyphen-2: NA	Splice_Site	SNP	Diploid		C	T	0.41			40	UCEC
Uterine Corpus Endometrial Carcinoma (TCGA, PanCancer Atlas)	TCGA-AP-A1E0-01	Endometrial Cancer	Uterine Endometrioid Carcinoma	F394L	OncoKB: NA;CIViC: NA;MyCancerGenome: not present;CancerHotspot: no;3DHotspot: no	MutationAssessor: impact: low, score: 1.07;SIFT: impact: tolerated, score: 0.07;Polyphen-2: impact: probably_damaging, score: 0.999	Missense_Mutation	SNP	Diploid		G	T	0.32			40	UCEC
Uterine Corpus Endometrial Carcinoma (TCGA, PanCancer Atlas)	TCGA-AP-A1E0-01	Endometrial Cancer	Uterine Endometrioid Carcinoma	S298Y	OncoKB: NA;CIViC: NA;MyCancerGenome: not present;CancerHotspot: no;3DHotspot: no	MutationAssessor: impact: medium, score: 3.435;SIFT: impact: deleterious, score: 0.02;Polyphen-2: impact: probably_damaging, score: 0.999	Missense_Mutation	SNP	Diploid	1	G	T	0.44			40	UCEC
Uterine Corpus Endometrial Carcinoma (TCGA, PanCancer Atlas)	TCGA-AX-A0J1-01	Endometrial Cancer	Uterine Endometrioid Carcinoma	Y790C	OncoKB: NA;CIViC: NA;MyCancerGenome: not present;CancerHotspot: no;3DHotspot: no	MutationAssessor: impact: low, score: 1.625;SIFT: impact: tolerated, score: 0.16;Polyphen-2: impact: probably_damaging, score: 0.945	Missense_Mutation	SNP	Diploid		T	C	0.07			80	UCEC
Uterine Corpus Endometrial Carcinoma (TCGA, PanCancer Atlas)	TCGA-AX-A1CE-01	Endometrial Cancer	Uterine Endometrioid Carcinoma	V801A	OncoKB: NA;CIViC: NA;MyCancerGenome: not present;CancerHotspot: no;3DHotspot: no	MutationAssessor: impact: low, score: 1.635;SIFT: impact: deleterious, score: 0;Polyphen-2: impact: possibly_damaging, score: 0.581	Missense_Mutation	SNP	Diploid		A	G	0.41			60	UCEC
Uterine Corpus Endometrial Carcinoma (TCGA, PanCancer Atlas)	TCGA-AX-A1CE-01	Endometrial Cancer	Uterine Endometrioid Carcinoma	R276M	OncoKB: NA;CIViC: NA;MyCancerGenome: not present;CancerHotspot: no;3DHotspot: no	MutationAssessor: impact: medium, score: 2.81;SIFT: impact: deleterious, score: 0;Polyphen-2: impact: benign, score: 0.41	Missense_Mutation	SNP	Diploid		C	A	0.25			60	UCEC
Uterine Corpus Endometrial Carcinoma (TCGA, PanCancer Atlas)	TCGA-AX-A2HC-01	Endometrial Cancer	Uterine Endometrioid Carcinoma	I848S	OncoKB: NA;CIViC: NA;MyCancerGenome: not present;CancerHotspot: no;3DHotspot: no	MutationAssessor: impact: medium, score: 2.655;SIFT: impact: deleterious, score: 0;Polyphen-2: impact: probably_damaging, score: 0.942	Missense_Mutation	SNP	Diploid		A	C	0.49			53	UCEC
Uterine Corpus Endometrial Carcinoma (TCGA, PanCancer Atlas)	TCGA-AX-A2HC-01	Endometrial Cancer	Uterine Endometrioid Carcinoma	L843I	OncoKB: NA;CIViC: NA;MyCancerGenome: not present;CancerHotspot: no;3DHotspot: no	MutationAssessor: impact: medium, score: 1.98;SIFT: impact: tolerated, score: 0.56;Polyphen-2: impact: probably_damaging, score: 0.999	Missense_Mutation	SNP	Diploid	1	G	T	0.49			53	UCEC
Uterine Corpus Endometrial Carcinoma (TCGA, PanCancer Atlas)	TCGA-B5-A11E-01	Endometrial Cancer	Uterine Endometrioid Carcinoma	V672I	OncoKB: NA;CIViC: NA;MyCancerGenome: not present;CancerHotspot: no;3DHotspot: no	MutationAssessor: impact: neutral, score: -0.345;SIFT: impact: tolerated, score: 0.81;Polyphen-2: impact: benign, score: 0	Missense_Mutation	SNP	Diploid		C	T	0.47			53	UCEC
Uterine Corpus Endometrial Carcinoma (TCGA, PanCancer Atlas)	TCGA-B5-A11E-01	Endometrial Cancer	Uterine Endometrioid Carcinoma	K665Q	OncoKB: NA;CIViC: NA;MyCancerGenome: not present;CancerHotspot: no;3DHotspot: no	MutationAssessor: impact: neutral, score: 0.08;SIFT: impact: tolerated, score: 0.46;Polyphen-2: impact: benign, score: 0.028	Missense_Mutation	SNP	Diploid	1	T	G	0.45			53	UCEC
Uterine Corpus Endometrial Carcinoma (TCGA, PanCancer Atlas)	TCGA-B5-A1MR-01	Endometrial Cancer	Uterine Endometrioid Carcinoma	F697C	OncoKB: NA;CIViC: NA;MyCancerGenome: not present;CancerHotspot: no;3DHotspot: no	MutationAssessor: impact: high, score: 4.625;SIFT: impact: deleterious, score: 0;Polyphen-2: impact: probably_damaging, score: 0.999	Missense_Mutation	SNP	Diploid		A	C	0.15			65	UCEC
Uterine Corpus Endometrial Carcinoma (TCGA, PanCancer Atlas)	TCGA-B5-A1MR-01	Endometrial Cancer	Uterine Endometrioid Carcinoma	V626A	OncoKB: NA;CIViC: NA;MyCancerGenome: not present;CancerHotspot: no;3DHotspot: no	MutationAssessor: impact: neutral, score: 0.45;SIFT: impact: tolerated, score: 0.12;Polyphen-2: impact: possibly_damaging, score: 0.743	Missense_Mutation	SNP	Diploid		A	G	0.17			65	UCEC
Uterine Corpus Endometrial Carcinoma (TCGA, PanCancer Atlas)	TCGA-B5-A1MR-01	Endometrial Cancer	Uterine Endometrioid Carcinoma	K550N	OncoKB: NA;CIViC: NA;MyCancerGenome: not present;CancerHotspot: no;3DHotspot: no	MutationAssessor: impact: low, score: 1.315;SIFT: impact: deleterious, score: 0;Polyphen-2: impact: probably_damaging, score: 0.998	Missense_Mutation	SNP	Diploid		C	A	0.15			65	UCEC
Uterine Corpus Endometrial Carcinoma (TCGA, PanCancer Atlas)	TCGA-B5-A1MR-01	Endometrial Cancer	Uterine Endometrioid Carcinoma	M192T	OncoKB: NA;CIViC: NA;MyCancerGenome: not present;CancerHotspot: no;3DHotspot: no	MutationAssessor: impact: medium, score: 1.965;SIFT: impact: tolerated, score: 0.09;Polyphen-2: impact: benign, score: 0.357	Missense_Mutation	SNP	Diploid		A	G	0.23			65	UCEC
Uterine Corpus Endometrial Carcinoma (TCGA, PanCancer Atlas)	TCGA-B5-A3FC-01	Endometrial Cancer	Uterine Endometrioid Carcinoma	A987T	OncoKB: NA;CIViC: NA;MyCancerGenome: not present;CancerHotspot: no;3DHotspot: no	MutationAssessor: impact: medium, score: 2.435;SIFT: impact: deleterious, score: 0.05;Polyphen-2: impact: possibly_damaging, score: 0.898	Missense_Mutation	SNP	Diploid		C	T	0.37			53	UCEC
Uterine Corpus Endometrial Carcinoma (TCGA, PanCancer Atlas)	TCGA-B5-A3FC-01	Endometrial Cancer	Uterine Endometrioid Carcinoma	E566K	OncoKB: NA;CIViC: NA;MyCancerGenome: not present;CancerHotspot: no;3DHotspot: no	MutationAssessor: impact: medium, score: 1.94;SIFT: impact: deleterious, score: 0.01;Polyphen-2: impact: probably_damaging, score: 0.999	Missense_Mutation	SNP	Diploid		C	T	0.24			53	UCEC
Uterine Corpus Endometrial Carcinoma (TCGA, PanCancer Atlas)	TCGA-B5-A3FC-01	Endometrial Cancer	Uterine Endometrioid Carcinoma	V437A	OncoKB: NA;CIViC: NA;MyCancerGenome: not present;CancerHotspot: no;3DHotspot: no	MutationAssessor: impact: neutral, score: -0.045;SIFT: impact: deleterious, score: 0.01;Polyphen-2: impact: probably_damaging, score: 0.978	Missense_Mutation	SNP	Diploid		A	G	0.2			53	UCEC
Uterine Corpus Endometrial Carcinoma (TCGA, PanCancer Atlas)	TCGA-DF-A2KN-01	Endometrial Cancer	Uterine Endometrioid Carcinoma	H1007L	OncoKB: NA;CIViC: NA;MyCancerGenome: not present;CancerHotspot: no;3DHotspot: no	MutationAssessor: impact: neutral, score: 0.79;SIFT: impact: tolerated, score: 0.09;Polyphen-2: impact: possibly_damaging, score: 0.787	Missense_Mutation	SNP	Diploid	1	T	A	0.27				UCEC
Uterine Corpus Endometrial Carcinoma (TCGA, PanCancer Atlas)	TCGA-DF-A2KU-01	Endometrial Cancer	Uterine Endometrioid Carcinoma	E1159K	OncoKB: NA;CIViC: NA;MyCancerGenome: not present;CancerHotspot: no;3DHotspot: no	MutationAssessor: impact: neutral, score: 0.655;SIFT: impact: tolerated, score: 0.15;Polyphen-2: impact: benign, score: 0.045	Missense_Mutation	SNP	Diploid		C	T	0.28				UCEC
Uterine Corpus Endometrial Carcinoma (TCGA, PanCancer Atlas)	TCGA-DF-A2KU-01	Endometrial Cancer	Uterine Endometrioid Carcinoma	R7C	OncoKB: NA;CIViC: NA;MyCancerGenome: not present;CancerHotspot: no;3DHotspot: no	MutationAssessor: impact: low, score: 1.355;SIFT: impact: tolerated, score: 0.06;Polyphen-2: impact: benign, score: 0.183	Missense_Mutation	SNP	Diploid		G	A	0.4				UCEC
Uterine Corpus Endometrial Carcinoma (TCGA, PanCancer Atlas)	TCGA-E6-A1LX-01	Endometrial Cancer	Uterine Endometrioid Carcinoma	E1100*	OncoKB: NA;CIViC: NA;MyCancerGenome: not present;CancerHotspot: no;3DHotspot: no	MutationAssessor: NA;SIFT: NA;Polyphen-2: NA	Nonsense_Mutation	SNP	Diploid		C	A	0.53			40	UCEC
Uterine Corpus Endometrial Carcinoma (TCGA, PanCancer Atlas)	TCGA-EY-A1GI-01	Endometrial Cancer	Uterine Endometrioid Carcinoma	E1100*	OncoKB: NA;CIViC: NA;MyCancerGenome: not present;CancerHotspot: no;3DHotspot: no	MutationAssessor: NA;SIFT: NA;Polyphen-2: NA	Nonsense_Mutation	SNP	Diploid		C	A	0.33			52	UCEC
Uterine Corpus Endometrial Carcinoma (TCGA, PanCancer Atlas)	TCGA-EO-A22R-01	Endometrial Cancer	Uterine Endometrioid Carcinoma	T582A	OncoKB: NA;CIViC: NA;MyCancerGenome: not present;CancerHotspot: no;3DHotspot: no	MutationAssessor: impact: neutral, score: 0.765;SIFT: impact: deleterious, score: 0.04;Polyphen-2: impact: possibly_damaging, score: 0.453	Missense_Mutation	SNP	Diploid		T	C	0.41			56	UCEC
Uterine Corpus Endometrial Carcinoma (TCGA, PanCancer Atlas)	TCGA-EO-A22R-01	Endometrial Cancer	Uterine Endometrioid Carcinoma	M197I	OncoKB: NA;CIViC: NA;MyCancerGenome: not present;CancerHotspot: no;3DHotspot: no	MutationAssessor: impact: neutral, score: -0.345;SIFT: impact: tolerated, score: 0.64;Polyphen-2: impact: benign, score: 0	Missense_Mutation	SNP	Diploid		C	A	0.28			56	UCEC
Uterine Corpus Endometrial Carcinoma (TCGA, PanCancer Atlas)	TCGA-EO-A22T-01	Endometrial Cancer	Uterine Endometrioid Carcinoma	X177_splice	OncoKB: NA;CIViC: NA;MyCancerGenome: not present;CancerHotspot: no;3DHotspot: no	MutationAssessor: NA;SIFT: NA;Polyphen-2: NA	Splice_Region	SNP	Diploid		A	G	0.29			56	UCEC
Uterine Corpus Endometrial Carcinoma (TCGA, PanCancer Atlas)	TCGA-EO-A22U-01	Endometrial Cancer	Uterine Endometrioid Carcinoma	E1223K	OncoKB: NA;CIViC: NA;MyCancerGenome: not present;CancerHotspot: no;3DHotspot: no	MutationAssessor: impact: neutral, score: -0.24;SIFT: impact: tolerated, score: 0.44;Polyphen-2: impact: benign, score: 0.391	Missense_Mutation	SNP	Diploid		C	T	0.29			83	UCEC
Uterine Corpus Endometrial Carcinoma (TCGA, PanCancer Atlas)	TCGA-EO-A22U-01	Endometrial Cancer	Uterine Endometrioid Carcinoma	S1177F	OncoKB: NA;CIViC: NA;MyCancerGenome: not present;CancerHotspot: no;3DHotspot: no	MutationAssessor: impact: high, score: 5.32;SIFT: impact: deleterious, score: 0;Polyphen-2: impact: probably_damaging, score: 1	Missense_Mutation	SNP	Diploid		G	A	0.31			83	UCEC
Uterine Corpus Endometrial Carcinoma (TCGA, PanCancer Atlas)	TCGA-EO-A22U-01	Endometrial Cancer	Uterine Endometrioid Carcinoma	Q158H	OncoKB: NA;CIViC: NA;MyCancerGenome: not present;CancerHotspot: no;3DHotspot: no	MutationAssessor: impact: high, score: 3.835;SIFT: impact: deleterious, score: 0;Polyphen-2: impact: probably_damaging, score: 0.978	Missense_Mutation	SNP	Diploid		C	A	0.49			83	UCEC
Uterine Corpus Endometrial Carcinoma (TCGA, PanCancer Atlas)	TCGA-EO-A22X-01	Endometrial Cancer	Uterine Endometrioid Carcinoma	D77Y	OncoKB: NA;CIViC: NA;MyCancerGenome: not present;CancerHotspot: no;3DHotspot: no	MutationAssessor: impact: high, score: 4.075;SIFT: impact: deleterious, score: 0.01;Polyphen-2: impact: probably_damaging, score: 1	Missense_Mutation	SNP	Diploid		C	A	0.5			36	UCEC
Uterine Corpus Endometrial Carcinoma (TCGA, PanCancer Atlas)	TCGA-EO-A3AV-01	Endometrial Cancer	Uterine Endometrioid Carcinoma	L662I	OncoKB: NA;CIViC: NA;MyCancerGenome: not present;CancerHotspot: no;3DHotspot: no	MutationAssessor: impact: low, score: 1.06;SIFT: impact: tolerated, score: 0.29;Polyphen-2: impact: benign, score: 0.003	Missense_Mutation	SNP	Diploid		G	T	0.19			51	UCEC
Uterine Corpus Endometrial Carcinoma (TCGA, PanCancer Atlas)	TCGA-EO-A3AY-01	Endometrial Cancer	Uterine Endometrioid Carcinoma	L861I	OncoKB: NA;CIViC: NA;MyCancerGenome: not present;CancerHotspot: no;3DHotspot: no	MutationAssessor: impact: neutral, score: -0.395;SIFT: impact: tolerated, score: 1;Polyphen-2: impact: possibly_damaging, score: 0.675	Missense_Mutation	SNP	Diploid		G	T	0.31			58	UCEC
Uterine Corpus Endometrial Carcinoma (TCGA, PanCancer Atlas)	TCGA-EO-A3AY-01	Endometrial Cancer	Uterine Endometrioid Carcinoma	L760I	OncoKB: NA;CIViC: NA;MyCancerGenome: not present;CancerHotspot: no;3DHotspot: no	MutationAssessor: impact: low, score: 1.59;SIFT: impact: tolerated, score: 0.06;Polyphen-2: impact: possibly_damaging, score: 0.877	Missense_Mutation	SNP	Diploid	1	G	T	0.27			58	UCEC
Uterine Corpus Endometrial Carcinoma (TCGA, PanCancer Atlas)	TCGA-EO-A3AY-01	Endometrial Cancer	Uterine Endometrioid Carcinoma	D188G	OncoKB: NA;CIViC: NA;MyCancerGenome: not present;CancerHotspot: no;3DHotspot: no	MutationAssessor: impact: high, score: 3.965;SIFT: impact: deleterious, score: 0;Polyphen-2: impact: probably_damaging, score: 0.983	Missense_Mutation	SNP	Diploid		T	C	0.36			58	UCEC
Uterine Corpus Endometrial Carcinoma (TCGA, PanCancer Atlas)	TCGA-EO-A3B0-01	Endometrial Cancer	Uterine Endometrioid Carcinoma	A687D	OncoKB: NA;CIViC: NA;MyCancerGenome: not present;CancerHotspot: no;3DHotspot: no	MutationAssessor: impact: neutral, score: -0.18;SIFT: impact: tolerated, score: 0.57;Polyphen-2: impact: benign, score: 0	Missense_Mutation	SNP	Diploid		G	T	0.15			43	UCEC
Uterine Corpus Endometrial Carcinoma (TCGA, PanCancer Atlas)	TCGA-EO-A3B0-01	Endometrial Cancer	Uterine Endometrioid Carcinoma	F16L	OncoKB: NA;CIViC: NA;MyCancerGenome: not present;CancerHotspot: no;3DHotspot: no	MutationAssessor: impact: low, score: 1.79;SIFT: impact: tolerated, score: 0.65;Polyphen-2: impact: benign, score: 0.003	Missense_Mutation	SNP	Diploid		A	C	0.35			43	UCEC
Uterine Corpus Endometrial Carcinoma (TCGA, PanCancer Atlas)	TCGA-EO-A3KX-01	Endometrial Cancer	Uterine Endometrioid Carcinoma	Q799H	OncoKB: NA;CIViC: NA;MyCancerGenome: not present;CancerHotspot: no;3DHotspot: no	MutationAssessor: impact: high, score: 3.595;SIFT: impact: deleterious, score: 0;Polyphen-2: impact: probably_damaging, score: 1	Missense_Mutation	SNP	Diploid		C	A	0.16			80	UCEC
Uterine Corpus Endometrial Carcinoma (TCGA, PanCancer Atlas)	TCGA-EO-A3KX-01	Endometrial Cancer	Uterine Endometrioid Carcinoma	A230T	OncoKB: NA;CIViC: NA;MyCancerGenome: not present;CancerHotspot: no;3DHotspot: no	MutationAssessor: impact: medium, score: 2.615;SIFT: impact: deleterious, score: 0.04;Polyphen-2: impact: possibly_damaging, score: 0.864	Missense_Mutation	SNP	Diploid	1	C	T	0.53			80	UCEC
Uterine Corpus Endometrial Carcinoma (TCGA, PanCancer Atlas)	TCGA-EY-A1GI-01	Endometrial Cancer	Uterine Endometrioid Carcinoma	S733*	OncoKB: NA;CIViC: NA;MyCancerGenome: not present;CancerHotspot: no;3DHotspot: no	MutationAssessor: NA;SIFT: NA;Polyphen-2: NA	Nonsense_Mutation	SNP	Diploid		G	T	0.28			52	UCEC
Uterine Corpus Endometrial Carcinoma (TCGA, PanCancer Atlas)	TCGA-FI-A2D0-01	Endometrial Cancer	Uterine Endometrioid Carcinoma	R157Q	OncoKB: NA;CIViC: NA;MyCancerGenome: not present;CancerHotspot: no;3DHotspot: no	MutationAssessor: impact: low, score: 1.605;SIFT: impact: tolerated, score: 0.1;Polyphen-2: impact: benign, score: 0.023	Missense_Mutation	SNP	Diploid	1	C	T	0.21		Uncertain_significance	55	UCEC
Uterine Corpus Endometrial Carcinoma (TCGA, PanCancer Atlas)	TCGA-FI-A2D5-01	Endometrial Cancer	Uterine Endometrioid Carcinoma	R1103Q	OncoKB: NA;CIViC: NA;MyCancerGenome: not present;CancerHotspot: no;3DHotspot: no	MutationAssessor: impact: neutral, score: 0.125;SIFT: impact: tolerated, score: 0.56;Polyphen-2: impact: benign, score: 0	Missense_Mutation	SNP	Diploid		C	T	0.4			56	UCEC
Uterine Corpus Endometrial Carcinoma (TCGA, PanCancer Atlas)	TCGA-FI-A2D5-01	Endometrial Cancer	Uterine Endometrioid Carcinoma	D562G	OncoKB: NA;CIViC: NA;MyCancerGenome: not present;CancerHotspot: no;3DHotspot: no	MutationAssessor: impact: high, score: 3.75;SIFT: impact: deleterious, score: 0;Polyphen-2: impact: benign, score: 0.017	Missense_Mutation	SNP	Diploid		T	C	0.14			56	UCEC

## Sheet: Filtered_Mutations
Protein Change	Functional Impact	Mutation Type	Variant Type	Copy #	COSMIC	Ref	Var
R958W	MutationAssessor: impact: low, score: 1.245;SIFT: impact: deleterious, score: 0;Polyphen-2: impact: probably_damaging, score: 0.982	Missense_Mutation	SNP	Diploid	5	G	A
R789Q	MutationAssessor: impact: high, score: 4.165;SIFT: impact: deleterious, score: 0;Polyphen-2: impact: possibly_damaging, score: 0.884	Missense_Mutation	SNP	Diploid	1	C	T
K146N	MutationAssessor: impact: low, score: 1.63;SIFT: impact: deleterious, score: 0.02;Polyphen-2: impact: benign, score: 0.296	Missense_Mutation	SNP	Diploid		T	G
R467W	MutationAssessor: impact: medium, score: 2.645;SIFT: impact: deleterious, score: 0;Polyphen-2: impact: probably_damaging, score: 1	Missense_Mutation	SNP	Diploid	6	G	A
R467W	MutationAssessor: impact: medium, score: 2.645;SIFT: impact: deleterious, score: 0;Polyphen-2: impact: probably_damaging, score: 1	Missense_Mutation	SNP	Diploid	6	G	A
R467W	MutationAssessor: impact: medium, score: 2.645;SIFT: impact: deleterious, score: 0;Polyphen-2: impact: probably_damaging, score: 1	Missense_Mutation	SNP	Gain	6	G	A
R543H	MutationAssessor: impact: high, score: 4.56;SIFT: impact: deleterious, score: 0;Polyphen-2: impact: probably_damaging, score: 1	Missense_Mutation	SNP	Diploid	1	C	T
R547H	MutationAssessor: impact: low, score: 1.06;SIFT: impact: deleterious, score: 0;Polyphen-2: impact: possibly_damaging, score: 0.57	Missense_Mutation	SNP	Diploid		C	T
K12N	MutationAssessor: impact: neutral, score: 0.55;SIFT: impact: tolerated, score: 0.36;Polyphen-2: impact: benign, score: 0.005	Missense_Mutation	SNP	Diploid	1	C	A
R489C	MutationAssessor: impact: low, score: 1.475;SIFT: impact: deleterious, score: 0.02;Polyphen-2: impact: possibly_damaging, score: 0.748	Missense_Mutation	SNP	Diploid	5	G	A
V974F	MutationAssessor: impact: medium, score: 2.165;SIFT: impact: deleterious, score: 0;Polyphen-2: impact: probably_damaging, score: 0.999	Missense_Mutation	SNP	Diploid	2	C	A
G449R	MutationAssessor: impact: high, score: 4.86;SIFT: impact: deleterious, score: 0;Polyphen-2: impact: probably_damaging, score: 1	Missense_Mutation	SNP	Diploid	1	C	T
A897T	MutationAssessor: impact: medium, score: 3.335;SIFT: impact: tolerated, score: 0.14;Polyphen-2: impact: possibly_damaging, score: 0.614	Missense_Mutation	SNP	Diploid	1	C	T
A897T	MutationAssessor: impact: medium, score: 3.335;SIFT: impact: tolerated, score: 0.14;Polyphen-2: impact: possibly_damaging, score: 0.614	Missense_Mutation	SNP	Diploid	1	C	T
A529Pfs*27	MutationAssessor: NA;SIFT: NA;Polyphen-2: NA	Frame_Shift_Del	DEL	Diploid	1	CT	-
F201Sfs*5	MutationAssessor: NA;SIFT: NA;Polyphen-2: NA	Frame_Shift_Del	DEL	Diploid	1	A	-
H518R	MutationAssessor: impact: low, score: 0.93;SIFT: impact: tolerated, score: 0.11;Polyphen-2: impact: benign, score: 0.092	Missense_Mutation	SNP	Diploid	1	T	C
R489H	MutationAssessor: impact: medium, score: 1.965;SIFT: impact: deleterious, score: 0;Polyphen-2: impact: probably_damaging, score: 0.995	Missense_Mutation	SNP	Diploid	5	C	T
E273*	MutationAssessor: NA;SIFT: NA;Polyphen-2: NA	Nonsense_Mutation	SNP	Diploid	4	C	A
E273*	MutationAssessor: NA;SIFT: NA;Polyphen-2: NA	Nonsense_Mutation	SNP	Diploid	4	C	A
E273*	MutationAssessor: NA;SIFT: NA;Polyphen-2: NA	Nonsense_Mutation	SNP	Diploid	4	C	A
E273*	MutationAssessor: NA;SIFT: NA;Polyphen-2: NA	Nonsense_Mutation	SNP	Diploid	4	C	A
E273*	MutationAssessor: NA;SIFT: NA;Polyphen-2: NA	Nonsense_Mutation	SNP	Diploid	4	C	A
E273*	MutationAssessor: NA;SIFT: NA;Polyphen-2: NA	Nonsense_Mutation	SNP	Diploid	4	C	A
X40_splice	MutationAssessor: NA;SIFT: NA;Polyphen-2: NA	Splice_Site	SNP	Diploid		C	A
K279T	MutationAssessor: impact: medium, score: 2.545;SIFT: impact: deleterious, score: 0.03;Polyphen-2: impact: benign, score: 0.159	Missense_Mutation	SNP	Diploid	1	T	G
R95I	MutationAssessor: impact: neutral, score: -0.895;SIFT: impact: tolerated, score: 0.43;Polyphen-2: impact: benign, score: 0	Missense_Mutation	SNP	Diploid	1	C	A
N494H	MutationAssessor: impact: low, score: 1.445;SIFT: impact: deleterious, score: 0.01;Polyphen-2: impact: possibly_damaging, score: 0.797	Missense_Mutation	SNP	Diploid	1	T	G
X235_splice	MutationAssessor: NA;SIFT: NA;Polyphen-2: NA	Splice_Site	SNP	Diploid		C	A
T101A	MutationAssessor: impact: low, score: 1.025;SIFT: impact: tolerated, score: 0.14;Polyphen-2: impact: benign, score: 0.001	Missense_Mutation	SNP	Diploid	1	T	C
Q535*	MutationAssessor: NA;SIFT: NA;Polyphen-2: NA	Nonsense_Mutation	SNP	Diploid	1	G	A
G269E	MutationAssessor: impact: high, score: 4.265;SIFT: impact: deleterious, score: 0;Polyphen-2: impact: probably_damaging, score: 0.988	Missense_Mutation	SNP	Diploid	2	C	T
R157*	MutationAssessor: NA;SIFT: NA;Polyphen-2: NA	Nonsense_Mutation	SNP	Diploid	1	G	A
R157*	MutationAssessor: NA;SIFT: NA;Polyphen-2: NA	Nonsense_Mutation	SNP	Diploid	1	G	A
G872V	MutationAssessor: impact: medium, score: 2.87;SIFT: impact: deleterious, score: 0;Polyphen-2: impact: probably_damaging, score: 0.987	Missense_Mutation	SNP	Diploid	1	C	A
G763V	MutationAssessor: impact: high, score: 3.965;SIFT: impact: deleterious, score: 0;Polyphen-2: impact: probably_damaging, score: 0.991	Missense_Mutation	SNP	Diploid	1	C	A
V712A	MutationAssessor: impact: low, score: 1.5;SIFT: impact: tolerated, score: 0.12;Polyphen-2: impact: possibly_damaging, score: 0.709	Missense_Mutation	SNP	Diploid	1	A	G
E618Q	MutationAssessor: impact: neutral, score: 0.305;SIFT: impact: tolerated, score: 0.29;Polyphen-2: impact: benign, score: 0.001	Missense_Mutation	SNP	Gain	1	C	G
Q456H	MutationAssessor: impact: neutral, score: 0.775;SIFT: impact: tolerated, score: 1;Polyphen-2: impact: possibly_damaging, score: 0.519	Missense_Mutation	SNP	Diploid	1	C	A
V792I	MutationAssessor: impact: low, score: 1.035;SIFT: impact: deleterious, score: 0.01;Polyphen-2: impact: benign, score: 0.031	Missense_Mutation	SNP	Diploid	1	C	T
R664I	MutationAssessor: impact: medium, score: 2.235;SIFT: impact: deleterious, score: 0.02;Polyphen-2: impact: benign, score: 0.04	Missense_Mutation	SNP	Diploid	3	C	A
A356S	MutationAssessor: impact: low, score: 1.855;SIFT: impact: tolerated, score: 0.25;Polyphen-2: impact: possibly_damaging, score: 0.57	Missense_Mutation	SNP	Diploid	1	C	A
V331L	MutationAssessor: impact: low, score: 1.445;SIFT: impact: tolerated, score: 0.62;Polyphen-2: impact: benign, score: 0.236	Missense_Mutation	SNP	Diploid	1	C	A
K14N	MutationAssessor: impact: low, score: 1.52;SIFT: impact: tolerated, score: 0.45;Polyphen-2: impact: benign, score: 0.007	Missense_Mutation	SNP	Diploid	2	C	A
K14N	MutationAssessor: impact: low, score: 1.52;SIFT: impact: tolerated, score: 0.45;Polyphen-2: impact: benign, score: 0.007	Missense_Mutation	SNP	Diploid	2	C	A
K14N	MutationAssessor: impact: low, score: 1.52;SIFT: impact: tolerated, score: 0.45;Polyphen-2: impact: benign, score: 0.007	Missense_Mutation	SNP	Diploid	2	C	A
K14N	MutationAssessor: impact: low, score: 1.52;SIFT: impact: tolerated, score: 0.45;Polyphen-2: impact: benign, score: 0.007	Missense_Mutation	SNP	Diploid	2	C	A
G604E	MutationAssessor: impact: medium, score: 3.145;SIFT: impact: deleterious, score: 0;Polyphen-2: impact: probably_damaging, score: 1	Missense_Mutation	SNP	Diploid	1	C	T
R41H	MutationAssessor: impact: medium, score: 2.255;SIFT: impact: deleterious, score: 0.01;Polyphen-2: impact: probably_damaging, score: 0.998	Missense_Mutation	SNP	Diploid	7	C	T
X96_splice	MutationAssessor: NA;SIFT: NA;Polyphen-2: NA	Splice_Site	SNP	Diploid		C	A
F755L	MutationAssessor: impact: low, score: 1.235;SIFT: impact: tolerated, score: 0.25;Polyphen-2: impact: possibly_damaging, score: 0.568	Missense_Mutation	SNP	Diploid	1	A	G
F755L	MutationAssessor: impact: low, score: 1.235;SIFT: impact: tolerated, score: 0.25;Polyphen-2: impact: possibly_damaging, score: 0.568	Missense_Mutation	SNP	Diploid	1	A	G
V34I	MutationAssessor: impact: low, score: 1.625;SIFT: impact: tolerated, score: 0.26;Polyphen-2: impact: benign, score: 0.007	Missense_Mutation	SNP	Diploid	1	C	T
K30N	MutationAssessor: impact: medium, score: 2.215;SIFT: impact: tolerated, score: 0.12;Polyphen-2: impact: probably_damaging, score: 0.987	Missense_Mutation	SNP	Diploid		C	A
A819T	MutationAssessor: impact: medium, score: 3.37;SIFT: impact: deleterious, score: 0;Polyphen-2: impact: probably_damaging, score: 0.999	Missense_Mutation	SNP	Diploid	1	C	T
R749Q	MutationAssessor: impact: medium, score: 2.27;SIFT: impact: tolerated, score: 0.23;Polyphen-2: impact: benign, score: 0.024	Missense_Mutation	SNP	Diploid	3	C	T
A246V	MutationAssessor: impact: medium, score: 3.245;SIFT: impact: deleterious, score: 0.01;Polyphen-2: impact: possibly_damaging, score: 0.742	Missense_Mutation	SNP	Diploid		G	A
T1015Nfs*5	MutationAssessor: NA;SIFT: NA;Polyphen-2: NA	Frame_Shift_Ins	INS	Diploid		-	T
P1028L	MutationAssessor: impact: low, score: 1.12;SIFT: impact: tolerated, score: 0.47;Polyphen-2: impact: benign, score: 0.07	Missense_Mutation	SNP	Diploid		G	A
D1088N	MutationAssessor: impact: low, score: 1.85;SIFT: impact: deleterious, score: 0.04;Polyphen-2: impact: benign, score: 0.188	Missense_Mutation	SNP	Diploid		C	T
R1188C	MutationAssessor: impact: medium, score: 3.465;SIFT: impact: deleterious, score: 0;Polyphen-2: impact: probably_damaging, score: 1	Missense_Mutation	SNP	Diploid		G	A
S766Y	MutationAssessor: impact: medium, score: 3.21;SIFT: impact: tolerated, score: 0.05;Polyphen-2: impact: probably_damaging, score: 0.995	Missense_Mutation	SNP	Diploid	1	G	T
V1213I	MutationAssessor: impact: neutral, score: 0.265;SIFT: impact: tolerated, score: 0.7;Polyphen-2: impact: benign, score: 0.003	Missense_Mutation	SNP	Diploid		C	T
X929_splice	MutationAssessor: NA;SIFT: NA;Polyphen-2: NA	Splice_Site	SNP	Diploid	1	C	T
R929I	MutationAssessor: impact: medium, score: 2.7;SIFT: impact: deleterious, score: 0.02;Polyphen-2: impact: possibly_damaging, score: 0.88	Missense_Mutation	SNP	Diploid		C	A
P927S	MutationAssessor: impact: medium, score: 2.23;SIFT: impact: tolerated, score: 0.06;Polyphen-2: impact: possibly_damaging, score: 0.627	Missense_Mutation	SNP	Diploid		G	A
W232L	MutationAssessor: impact: low, score: 1.52;SIFT: impact: tolerated, score: 0.26;Polyphen-2: impact: possibly_damaging, score: 0.879	Missense_Mutation	SNP	Diploid	1	C	A
Q1064H	MutationAssessor: impact: low, score: 1.67;SIFT: impact: deleterious, score: 0;Polyphen-2: impact: benign, score: 0.06	Missense_Mutation	SNP	Diploid		C	A
L1113M	MutationAssessor: impact: low, score: 1.04;SIFT: impact: tolerated, score: 0.33;Polyphen-2: impact: benign, score: 0.293	Missense_Mutation	SNP	Diploid		G	T
S993A	MutationAssessor: impact: medium, score: 1.96;SIFT: impact: tolerated, score: 0.1;Polyphen-2: impact: benign, score: 0.198	Missense_Mutation	SNP	Diploid		A	C
S237Y	MutationAssessor: impact: high, score: 3.62;SIFT: impact: deleterious, score: 0;Polyphen-2: impact: probably_damaging, score: 0.991	Missense_Mutation	SNP	Diploid		G	T
V472M	MutationAssessor: impact: neutral, score: -0.3;SIFT: impact: deleterious, score: 0.02;Polyphen-2: impact: probably_damaging, score: 0.991	Missense_Mutation	SNP	Diploid		C	T
G892C	MutationAssessor: impact: medium, score: 2.05;SIFT: impact: tolerated, score: 0.05;Polyphen-2: impact: possibly_damaging, score: 0.844	Missense_Mutation	SNP	Diploid	1	C	A
Q1263H	MutationAssessor: impact: neutral, score: 0.76;SIFT: impact: tolerated, score: 0.05;Polyphen-2: impact: possibly_damaging, score: 0.567	Missense_Mutation	SNP	Diploid		C	A
R1103*	MutationAssessor: NA;SIFT: NA;Polyphen-2: NA	Nonsense_Mutation	SNP	Diploid		G	A
R1103*	MutationAssessor: NA;SIFT: NA;Polyphen-2: NA	Nonsense_Mutation	SNP	Diploid		G	A
N842H	MutationAssessor: impact: high, score: 3.63;SIFT: impact: deleterious, score: 0;Polyphen-2: impact: probably_damaging, score: 1	Missense_Mutation	SNP	Diploid		T	G
X688_splice	MutationAssessor: NA;SIFT: NA;Polyphen-2: NA	Splice_Site	SNP	Diploid		C	T
F394L	MutationAssessor: impact: low, score: 1.07;SIFT: impact: tolerated, score: 0.07;Polyphen-2: impact: probably_damaging, score: 0.999	Missense_Mutation	SNP	Diploid		G	T
S298Y	MutationAssessor: impact: medium, score: 3.435;SIFT: impact: deleterious, score: 0.02;Polyphen-2: impact: probably_damaging, score: 0.999	Missense_Mutation	SNP	Diploid	1	G	T
Y790C	MutationAssessor: impact: low, score: 1.625;SIFT: impact: tolerated, score: 0.16;Polyphen-2: impact: probably_damaging, score: 0.945	Missense_Mutation	SNP	Diploid		T	C
V801A	MutationAssessor: impact: low, score: 1.635;SIFT: impact: deleterious, score: 0;Polyphen-2: impact: possibly_damaging, score: 0.581	Missense_Mutation	SNP	Diploid		A	G
R276M	MutationAssessor: impact: medium, score: 2.81;SIFT: impact: deleterious, score: 0;Polyphen-2: impact: benign, score: 0.41	Missense_Mutation	SNP	Diploid		C	A
I848S	MutationAssessor: impact: medium, score: 2.655;SIFT: impact: deleterious, score: 0;Polyphen-2: impact: probably_damaging, score: 0.942	Missense_Mutation	SNP	Diploid		A	C
L843I	MutationAssessor: impact: medium, score: 1.98;SIFT: impact: tolerated, score: 0.56;Polyphen-2: impact: probably_damaging, score: 0.999	Missense_Mutation	SNP	Diploid	1	G	T
V672I	MutationAssessor: impact: neutral, score: -0.345;SIFT: impact: tolerated, score: 0.81;Polyphen-2: impact: benign, score: 0	Missense_Mutation	SNP	Diploid		C	T
K665Q	MutationAssessor: impact: neutral, score: 0.08;SIFT: impact: tolerated, score: 0.46;Polyphen-2: impact: benign, score: 0.028	Missense_Mutation	SNP	Diploid	1	T	G
F697C	MutationAssessor: impact: high, score: 4.625;SIFT: impact: deleterious, score: 0;Polyphen-2: impact: probably_damaging, score: 0.999	Missense_Mutation	SNP	Diploid		A	C
V626A	MutationAssessor: impact: neutral, score: 0.45;SIFT: impact: tolerated, score: 0.12;Polyphen-2: impact: possibly_damaging, score: 0.743	Missense_Mutation	SNP	Diploid		A	G
K550N	MutationAssessor: impact: low, score: 1.315;SIFT: impact: deleterious, score: 0;Polyphen-2: impact: probably_damaging, score: 0.998	Missense_Mutation	SNP	Diploid		C	A
M192T	MutationAssessor: impact: medium, score: 1.965;SIFT: impact: tolerated, score: 0.09;Polyphen-2: impact: benign, score: 0.357	Missense_Mutation	SNP	Diploid		A	G
A987T	MutationAssessor: impact: medium, score: 2.435;SIFT: impact: deleterious, score: 0.05;Polyphen-2: impact: possibly_damaging, score: 0.898	Missense_Mutation	SNP	Diploid		C	T
E566K	MutationAssessor: impact: medium, score: 1.94;SIFT: impact: deleterious, score: 0.01;Polyphen-2: impact: probably_damaging, score: 0.999	Missense_Mutation	SNP	Diploid		C	T
V437A	MutationAssessor: impact: neutral, score: -0.045;SIFT: impact: deleterious, score: 0.01;Polyphen-2: impact: probably_damaging, score: 0.978	Missense_Mutation	SNP	Diploid		A	G
H1007L	MutationAssessor: impact: neutral, score: 0.79;SIFT: impact: tolerated, score: 0.09;Polyphen-2: impact: possibly_damaging, score: 0.787	Missense_Mutation	SNP	Diploid	1	T	A
E1159K	MutationAssessor: impact: neutral, score: 0.655;SIFT: impact: tolerated, score: 0.15;Polyphen-2: impact: benign, score: 0.045	Missense_Mutation	SNP	Diploid		C	T
R7C	MutationAssessor: impact: low, score: 1.355;SIFT: impact: tolerated, score: 0.06;Polyphen-2: impact: benign, score: 0.183	Missense_Mutation	SNP	Diploid		G	A
E1100*	MutationAssessor: NA;SIFT: NA;Polyphen-2: NA	Nonsense_Mutation	SNP	Diploid		C	A
E1100*	MutationAssessor: NA;SIFT: NA;Polyphen-2: NA	Nonsense_Mutation	SNP	Diploid		C	A
T582A	MutationAssessor: impact: neutral, score: 0.765;SIFT: impact: deleterious, score: 0.04;Polyphen-2: impact: possibly_damaging, score: 0.453	Missense_Mutation	SNP	Diploid		T	C
M197I	MutationAssessor: impact: neutral, score: -0.345;SIFT: impact: tolerated, score: 0.64;Polyphen-2: impact: benign, score: 0	Missense_Mutation	SNP	Diploid		C	A
X177_splice	MutationAssessor: NA;SIFT: NA;Polyphen-2: NA	Splice_Region	SNP	Diploid		A	G
E1223K	MutationAssessor: impact: neutral, score: -0.24;SIFT: impact: tolerated, score: 0.44;Polyphen-2: impact: benign, score: 0.391	Missense_Mutation	SNP	Diploid		C	T
S1177F	MutationAssessor: impact: high, score: 5.32;SIFT: impact: deleterious, score: 0;Polyphen-2: impact: probably_damaging, score: 1	Missense_Mutation	SNP	Diploid		G	A
Q158H	MutationAssessor: impact: high, score: 3.835;SIFT: impact: deleterious, score: 0;Polyphen-2: impact: probably_damaging, score: 0.978	Missense_Mutation	SNP	Diploid		C	A
D77Y	MutationAssessor: impact: high, score: 4.075;SIFT: impact: deleterious, score: 0.01;Polyphen-2: impact: probably_damaging, score: 1	Missense_Mutation	SNP	Diploid		C	A
L662I	MutationAssessor: impact: low, score: 1.06;SIFT: impact: tolerated, score: 0.29;Polyphen-2: impact: benign, score: 0.003	Missense_Mutation	SNP	Diploid		G	T
L861I	MutationAssessor: impact: neutral, score: -0.395;SIFT: impact: tolerated, score: 1;Polyphen-2: impact: possibly_damaging, score: 0.675	Missense_Mutation	SNP	Diploid		G	T
L760I	MutationAssessor: impact: low, score: 1.59;SIFT: impact: tolerated, score: 0.06;Polyphen-2: impact: possibly_damaging, score: 0.877	Missense_Mutation	SNP	Diploid	1	G	T
D188G	MutationAssessor: impact: high, score: 3.965;SIFT: impact: deleterious, score: 0;Polyphen-2: impact: probably_damaging, score: 0.983	Missense_Mutation	SNP	Diploid		T	C
A687D	MutationAssessor: impact: neutral, score: -0.18;SIFT: impact: tolerated, score: 0.57;Polyphen-2: impact: benign, score: 0	Missense_Mutation	SNP	Diploid		G	T
F16L	MutationAssessor: impact: low, score: 1.79;SIFT: impact: tolerated, score: 0.65;Polyphen-2: impact: benign, score: 0.003	Missense_Mutation	SNP	Diploid		A	C
Q799H	MutationAssessor: impact: high, score: 3.595;SIFT: impact: deleterious, score: 0;Polyphen-2: impact: probably_damaging, score: 1	Missense_Mutation	SNP	Diploid		C	A
A230T	MutationAssessor: impact: medium, score: 2.615;SIFT: impact: deleterious, score: 0.04;Polyphen-2: impact: possibly_damaging, score: 0.864	Missense_Mutation	SNP	Diploid	1	C	T
S733*	MutationAssessor: NA;SIFT: NA;Polyphen-2: NA	Nonsense_Mutation	SNP	Diploid		G	T
R157Q	MutationAssessor: impact: low, score: 1.605;SIFT: impact: tolerated, score: 0.1;Polyphen-2: impact: benign, score: 0.023	Missense_Mutation	SNP	Diploid	1	C	T
R1103Q	MutationAssessor: impact: neutral, score: 0.125;SIFT: impact: tolerated, score: 0.56;Polyphen-2: impact: benign, score: 0	Missense_Mutation	SNP	Diploid		C	T
D562G	MutationAssessor: impact: high, score: 3.75;SIFT: impact: deleterious, score: 0;Polyphen-2: impact: benign, score: 0.017	Missense_Mutation	SNP	Diploid		T	C
