# Supplementary material for: Deciphering the functional role of clinical mutations in ABCB1, ABCC1, and ABCG2 ABC transporters in endometrial cancer
Source: Front Pharmacol. 2024 May 2;15:1380371. doi: 10.3389/fphar.2024.1380371 (PMC11100334; doi:10.3389/fphar.2024.1380371)
Supplement: Supplementary file 3 [file Table4.xlsx]

## Sheet: Sheet1
ABCB1
D77Y	D188G	R41H	K30N
R958W	A230T	Q158H	V437A
V974F	S237Y	G269E	G449R
	A246V	R276M	R467W
	D562G	S298Y	R467W
	E566K	R489C	R467W
	R789Q	R489H	V472M
	V801A	N494H	R543H
	A819T	F697C	R547H
	G872V	G763V	K550N
	G892C	S766Y	T582A
	A987T	Q799H	G604E
	S1177F	N842H	R1188C
		L843I
		I848S
		R929I

## Sheet: Sheet2
ABCC1
D355Y	A398T	G226W	T21M
V584A	G421R	G971R	G78R
	M495T	G971R	Y91C
	M495V	P1121S	L153P
	R501Q	G1123D	R171H
	E507K		E298K
	E507K		V409A
	M1093V		L625M
	R1142C		E626G
	E1144K		N648K
	R1148H		A690S
	V1162G		A690T
	Q1239H		N719T
			R758W
			V776M
			V776M
			L778M
			G844S
			G1320R
			V1326M
			E1345K
			A1359T
			I1361T

## Sheet: Sheet3
ABCG2
G80R	E138K	Y247C
D217Y	L140V	A270T
R482K	K157T	E285K
	I161S	A304D
	L648F
	K653E
