# Supplementary material for: Deciphering the functional role of clinical mutations in ABCB1, ABCC1, and ABCG2 ABC transporters in endometrial cancer
Source: Front Pharmacol. 2024 May 2;15:1380371. doi: 10.3389/fphar.2024.1380371 (PMC11100334; doi:10.3389/fphar.2024.1380371)
Supplement: Supplementary file 4 [file Table1.XLSX]

## Sheet: ABCC1
Study of Origin	Sample ID	Cancer Type	Cancer Type Detailed	Protein Change	Annotation	Functional Impact	Mutation Type	Variant Type	Copy #	COSMIC	Ref	Var	Allele Freq (T)	Allele Freq (N)	ClinVar	Diagnosis Age	TCGA PanCanAtlas Cancer Type Acronym
Uterine Carcinosarcoma (TCGA, PanCancer Atlas)	TCGA-QN-A5NN-01	Endometrial Cancer	Uterine Carcinosarcoma/Uterine Malignant Mixed Mullerian Tumor	M495V	OncoKB: NA;CIViC: NA;MyCancerGenome: not present;CancerHotspot: no;3DHotspot: no	MutationAssessor: impact: medium, score: 2.58;SIFT: impact: deleterious, score: 0.01;Polyphen-2: impact: possibly_damaging, score: 0.492	Missense_Mutation	SNP	Gain	2	A	G	0.2				UCS
Uterine Carcinosarcoma (TCGA, PanCancer Atlas)	TCGA-ND-A4WC-01	Endometrial Cancer	Uterine Carcinosarcoma/Uterine Malignant Mixed Mullerian Tumor	I137V	OncoKB: NA;CIViC: NA;MyCancerGenome: not present;CancerHotspot: no;3DHotspot: no	MutationAssessor: impact: neutral, score: -0.465;SIFT: impact: tolerated, score: 1;Polyphen-2: impact: benign, score: 0.003	Missense_Mutation	SNP	Diploid		A	G	0.3				UCS
Uterine Corpus Endometrial Carcinoma (TCGA, PanCancer Atlas)	TCGA-B5-A0JY-01	Endometrial Cancer	Uterine Endometrioid Carcinoma	R501Q	OncoKB: NA;CIViC: NA;MyCancerGenome: not present;CancerHotspot: no;3DHotspot: no	MutationAssessor: impact: medium, score: 3.295;SIFT: impact: deleterious, score: 0;Polyphen-2: impact: probably_damaging, score: 1	Missense_Mutation	SNP	Diploid	3	G	A	0.37	0.0096		50	UCEC
Uterine Corpus Endometrial Carcinoma (TCGA, PanCancer Atlas)	TCGA-AP-A1DV-01	Endometrial Cancer	Uterine Endometrioid Carcinoma	A1115T	OncoKB: NA;CIViC: NA;MyCancerGenome: not present;CancerHotspot: no;3DHotspot: no	MutationAssessor: impact: low, score: 1.01;SIFT: impact: tolerated, score: 0.06;Polyphen-2: impact: benign, score: 0.373	Missense_Mutation	SNP	Diploid	1	G	A	0.81			59	UCEC
Uterine Corpus Endometrial Carcinoma (TCGA, PanCancer Atlas)	TCGA-AX-A2HC-01	Endometrial Cancer	Uterine Endometrioid Carcinoma	A1115T	OncoKB: NA;CIViC: NA;MyCancerGenome: not present;CancerHotspot: no;3DHotspot: no	MutationAssessor: impact: low, score: 1.01;SIFT: impact: tolerated, score: 0.06;Polyphen-2: impact: benign, score: 0.373	Missense_Mutation	SNP	Diploid	1	G	A	0.47	0.01		53	UCEC
Uterine Corpus Endometrial Carcinoma (TCGA, PanCancer Atlas)	TCGA-AP-A0LM-01	Endometrial Cancer	Uterine Endometrioid Carcinoma	E1144K	OncoKB: NA;CIViC: NA;MyCancerGenome: not present;CancerHotspot: no;3DHotspot: no	MutationAssessor: impact: high, score: 3.61;SIFT: impact: deleterious, score: 0;Polyphen-2: impact: probably_damaging, score: 0.999	Missense_Mutation	SNP	Diploid	1	G	A	0.23			33	UCEC
Uterine Corpus Endometrial Carcinoma (TCGA, PanCancer Atlas)	TCGA-A5-A0G2-01	Endometrial Cancer	Uterine Serous Carcinoma/Uterine Papillary Serous Carcinoma	A1029T	OncoKB: NA;CIViC: NA;MyCancerGenome: not present;CancerHotspot: no;3DHotspot: no	MutationAssessor: impact: low, score: 1.34;SIFT: impact: tolerated, score: 0.44;Polyphen-2: impact: benign, score: 0.02	Missense_Mutation	SNP	Diploid	1	G	A	0.38			57	UCEC
Uterine Corpus Endometrial Carcinoma (TCGA, PanCancer Atlas)	TCGA-AX-A1CE-01	Endometrial Cancer	Uterine Endometrioid Carcinoma	R1385*	OncoKB: NA;CIViC: NA;MyCancerGenome: not present;CancerHotspot: no;3DHotspot: no	MutationAssessor: NA;SIFT: NA;Polyphen-2: NA	Nonsense_Mutation	SNP	Diploid	1	C	T	0.42	0.01		60	UCEC
Uterine Corpus Endometrial Carcinoma (TCGA, PanCancer Atlas)	TCGA-B5-A0JY-01	Endometrial Cancer	Uterine Endometrioid Carcinoma	E163*	OncoKB: NA;CIViC: NA;MyCancerGenome: not present;CancerHotspot: no;3DHotspot: no	MutationAssessor: NA;SIFT: NA;Polyphen-2: NA	Nonsense_Mutation	SNP	Diploid	1	G	T	0.34			50	UCEC
Uterine Corpus Endometrial Carcinoma (TCGA, PanCancer Atlas)	TCGA-AP-A0LM-01	Endometrial Cancer	Uterine Endometrioid Carcinoma	E875D	OncoKB: NA;CIViC: NA;MyCancerGenome: not present;CancerHotspot: no;3DHotspot: no	MutationAssessor: impact: neutral, score: 0.69;SIFT: impact: tolerated, score: 0.33;Polyphen-2: impact: benign, score: 0.005	Missense_Mutation	SNP	Diploid	1	G	T	0.24			33	UCEC
Uterine Corpus Endometrial Carcinoma (TCGA, PanCancer Atlas)	TCGA-BS-A0UV-01	Endometrial Cancer	Uterine Endometrioid Carcinoma	V1460M	OncoKB: NA;CIViC: NA;MyCancerGenome: not present;CancerHotspot: no;3DHotspot: no	MutationAssessor: impact: low, score: 1.175;SIFT: NA;Polyphen-2: NA	Missense_Mutation	SNP	Diploid	1	G	A	0.36			55	UCEC
Uterine Corpus Endometrial Carcinoma (TCGA, PanCancer Atlas)	TCGA-AP-A059-01	Endometrial Cancer	Uterine Endometrioid Carcinoma	A398T	OncoKB: NA;CIViC: NA;MyCancerGenome: not present;CancerHotspot: no;3DHotspot: no	MutationAssessor: impact: low, score: 1.76;SIFT: impact: deleterious, score: 0.01;Polyphen-2: impact: probably_damaging, score: 0.989	Missense_Mutation	SNP	Diploid	1	G	A	0.23	0.0035		69	UCEC
Uterine Corpus Endometrial Carcinoma (TCGA, PanCancer Atlas)	TCGA-D1-A0ZO-01	Endometrial Cancer	Uterine Endometrioid Carcinoma	M495T	OncoKB: NA;CIViC: NA;MyCancerGenome: not present;CancerHotspot: no;3DHotspot: no	MutationAssessor: impact: medium, score: 3.305;SIFT: impact: deleterious, score: 0;Polyphen-2: impact: possibly_damaging, score: 0.857	Missense_Mutation	SNP	Diploid	2	T	C	0.26			75	UCEC
Uterine Corpus Endometrial Carcinoma (TCGA, PanCancer Atlas)	TCGA-B5-A11E-01	Endometrial Cancer	Uterine Endometrioid Carcinoma	L625M	OncoKB: NA;CIViC: NA;MyCancerGenome: not present;CancerHotspot: no;3DHotspot: no	MutationAssessor: impact: medium, score: 2.505;SIFT: impact: deleterious, score: 0;Polyphen-2: impact: probably_damaging, score: 0.994	Missense_Mutation	SNP	Diploid	1	C	A	0.18			53	UCEC
Uterine Corpus Endometrial Carcinoma (TCGA, PanCancer Atlas)	TCGA-BS-A0UF-01	Endometrial Cancer	Uterine Endometrioid Carcinoma	I752L	OncoKB: NA;CIViC: NA;MyCancerGenome: not present;CancerHotspot: no;3DHotspot: no	MutationAssessor: impact: neutral, score: -0.9;SIFT: impact: tolerated, score: 0.13;Polyphen-2: impact: benign, score: 0.392	Missense_Mutation	SNP	Diploid	1	A	C	0.33			65	UCEC
Uterine Corpus Endometrial Carcinoma (TCGA, PanCancer Atlas)	TCGA-BS-A0UM-01	Endometrial Cancer	Uterine Endometrioid Carcinoma	A160V	OncoKB: NA;CIViC: NA;MyCancerGenome: not present;CancerHotspot: no;3DHotspot: no	MutationAssessor: impact: medium, score: 2.8;SIFT: impact: tolerated, score: 0.06;Polyphen-2: impact: possibly_damaging, score: 0.485	Missense_Mutation	SNP		1	C	T	0.16			64	UCEC
Uterine Corpus Endometrial Carcinoma (TCGA, PanCancer Atlas)	TCGA-A5-A0GA-01	Endometrial Cancer	Uterine Endometrioid Carcinoma	C1209Y	OncoKB: NA;CIViC: NA;MyCancerGenome: not present;CancerHotspot: no;3DHotspot: no	MutationAssessor: impact: medium, score: 3.36;SIFT: impact: tolerated, score: 0.05;Polyphen-2: impact: possibly_damaging, score: 0.863	Missense_Mutation	SNP	Diploid	1	G	A	0.26			67	UCEC
Uterine Corpus Endometrial Carcinoma (TCGA, PanCancer Atlas)	TCGA-D1-A17M-01	Endometrial Cancer	Uterine Endometrioid Carcinoma	L153P	OncoKB: NA;CIViC: NA;MyCancerGenome: not present;CancerHotspot: no;3DHotspot: no	MutationAssessor: impact: medium, score: 2.08;SIFT: impact: deleterious, score: 0;Polyphen-2: impact: probably_damaging, score: 0.924	Missense_Mutation	SNP	Diploid	2	T	C	0.19			56	UCEC
Uterine Corpus Endometrial Carcinoma (TCGA, PanCancer Atlas)	TCGA-B5-A11W-01	Endometrial Cancer	Uterine Endometrioid Carcinoma	R59*	OncoKB: NA;CIViC: NA;MyCancerGenome: not present;CancerHotspot: no;3DHotspot: no	MutationAssessor: NA;SIFT: NA;Polyphen-2: NA	Nonsense_Mutation	SNP	Diploid	1	C	T	0.42			61	UCEC
Uterine Corpus Endometrial Carcinoma (TCGA, PanCancer Atlas)	TCGA-AP-A1DK-01	Endometrial Cancer	Uterine Endometrioid Carcinoma	V776M	OncoKB: NA;CIViC: NA;MyCancerGenome: not present;CancerHotspot: no;3DHotspot: no	MutationAssessor: impact: medium, score: 3.185;SIFT: impact: deleterious, score: 0.02;Polyphen-2: impact: possibly_damaging, score: 0.783	Missense_Mutation	SNP	Diploid	1	G	A	0.26			53	UCEC
Uterine Corpus Endometrial Carcinoma (TCGA, PanCancer Atlas)	TCGA-AX-A0J1-01	Endometrial Cancer	Uterine Endometrioid Carcinoma	V776M	OncoKB: NA;CIViC: NA;MyCancerGenome: not present;CancerHotspot: no;3DHotspot: no	MutationAssessor: impact: medium, score: 3.185;SIFT: impact: deleterious, score: 0.02;Polyphen-2: impact: possibly_damaging, score: 0.783	Missense_Mutation	SNP	Diploid	1	G	A	0.2			80	UCEC
Uterine Corpus Endometrial Carcinoma (TCGA, PanCancer Atlas)	TCGA-BG-A0MQ-01	Endometrial Cancer	Uterine Endometrioid Carcinoma	Y277H	OncoKB: NA;CIViC: NA;MyCancerGenome: not present;CancerHotspot: no;3DHotspot: no	MutationAssessor: impact: medium, score: 2.1;SIFT: impact: tolerated, score: 0.26;Polyphen-2: impact: benign, score: 0.144	Missense_Mutation	SNP	Diploid	1	T	C	0.49			71	UCEC
Uterine Corpus Endometrial Carcinoma (TCGA, PanCancer Atlas)	TCGA-A5-A0G2-01	Endometrial Cancer	Uterine Serous Carcinoma/Uterine Papillary Serous Carcinoma	A932T	OncoKB: NA;CIViC: NA;MyCancerGenome: not present;CancerHotspot: no;3DHotspot: no	MutationAssessor: impact: low, score: 0.915;SIFT: impact: tolerated, score: 0.54;Polyphen-2: impact: benign, score: 0.005	Missense_Mutation	SNP	Diploid	2	G	A	0.51			57	UCEC
Uterine Corpus Endometrial Carcinoma (TCGA, PanCancer Atlas)	TCGA-QS-A5YQ-01	Endometrial Cancer	Uterine Endometrioid Carcinoma	D355Y	OncoKB: NA;CIViC: NA;MyCancerGenome: not present;CancerHotspot: no;3DHotspot: no	MutationAssessor: impact: medium, score: 2.795;SIFT: impact: deleterious, score: 0;Polyphen-2: impact: probably_damaging, score: 0.978	Missense_Mutation	SNP	Diploid		G	T	0.44			55	UCEC
Uterine Corpus Endometrial Carcinoma (TCGA, PanCancer Atlas)	TCGA-AP-A1DV-01	Endometrial Cancer	Uterine Endometrioid Carcinoma	R758W	OncoKB: NA;CIViC: NA;MyCancerGenome: not present;CancerHotspot: no;3DHotspot: no	MutationAssessor: impact: medium, score: 2.77;SIFT: impact: deleterious, score: 0;Polyphen-2: impact: benign, score: 0.005	Missense_Mutation	SNP	Diploid	1	C	T	0.87			59	UCEC
Uterine Corpus Endometrial Carcinoma (TCGA, PanCancer Atlas)	TCGA-D1-A103-01	Endometrial Cancer	Uterine Endometrioid Carcinoma	V837I	OncoKB: NA;CIViC: NA;MyCancerGenome: not present;CancerHotspot: no;3DHotspot: no	MutationAssessor: impact: neutral, score: 0.355;SIFT: impact: tolerated, score: 0.39;Polyphen-2: impact: benign, score: 0.015	Missense_Mutation	SNP	Diploid		G	A	0.37			87	UCEC
Uterine Corpus Endometrial Carcinoma (TCGA, PanCancer Atlas)	TCGA-A5-A0G2-01	Endometrial Cancer	Uterine Serous Carcinoma/Uterine Papillary Serous Carcinoma	G421R	OncoKB: NA;CIViC: NA;MyCancerGenome: not present;CancerHotspot: no;3DHotspot: no	MutationAssessor: impact: high, score: 4.26;SIFT: impact: deleterious, score: 0;Polyphen-2: impact: probably_damaging, score: 1	Missense_Mutation	SNP	Diploid		G	A	0.44			57	UCEC
Uterine Corpus Endometrial Carcinoma (TCGA, PanCancer Atlas)	TCGA-A5-A0G2-01	Endometrial Cancer	Uterine Serous Carcinoma/Uterine Papillary Serous Carcinoma	G971R	OncoKB: NA;CIViC: NA;MyCancerGenome: not present;CancerHotspot: no;3DHotspot: no	MutationAssessor: impact: high, score: 4.115;SIFT: impact: deleterious, score: 0;Polyphen-2: impact: probably_damaging, score: 0.986	Missense_Mutation	SNP	Diploid	1	G	A	0.48			57	UCEC
Uterine Corpus Endometrial Carcinoma (TCGA, PanCancer Atlas)	TCGA-AJ-A3BH-01	Endometrial Cancer	Uterine Endometrioid Carcinoma	G971R	OncoKB: NA;CIViC: NA;MyCancerGenome: not present;CancerHotspot: no;3DHotspot: no	MutationAssessor: impact: high, score: 4.115;SIFT: impact: deleterious, score: 0;Polyphen-2: impact: probably_damaging, score: 0.986	Missense_Mutation	SNP	Diploid	1	G	A	0.41				UCEC
Uterine Corpus Endometrial Carcinoma (TCGA, PanCancer Atlas)	TCGA-AX-A2HD-01	Endometrial Cancer	Uterine Endometrioid Carcinoma	R171H	OncoKB: NA;CIViC: NA;MyCancerGenome: not present;CancerHotspot: no;3DHotspot: no	MutationAssessor: impact: medium, score: 2.675;SIFT: impact: tolerated, score: 0.18;Polyphen-2: impact: probably_damaging, score: 0.961	Missense_Mutation	SNP	Diploid		G	A	0.4			69	UCEC
Uterine Corpus Endometrial Carcinoma (TCGA, PanCancer Atlas)	TCGA-B5-A3FA-01	Endometrial Cancer	Uterine Endometrioid Carcinoma	V409A	OncoKB: NA;CIViC: NA;MyCancerGenome: not present;CancerHotspot: no;3DHotspot: no	MutationAssessor: impact: low, score: 1.26;SIFT: impact: deleterious, score: 0.04;Polyphen-2: impact: possibly_damaging, score: 0.72	Missense_Mutation	SNP	Diploid		T	C	0.08			73	UCEC
Uterine Corpus Endometrial Carcinoma (TCGA, PanCancer Atlas)	TCGA-B5-A3FC-01	Endometrial Cancer	Uterine Endometrioid Carcinoma	I1125V	OncoKB: NA;CIViC: NA;MyCancerGenome: not present;CancerHotspot: no;3DHotspot: no	MutationAssessor: impact: neutral, score: 0.385;SIFT: impact: tolerated, score: 0.18;Polyphen-2: impact: benign, score: 0.003	Missense_Mutation	SNP	Diploid		A	G	0.3			53	UCEC
Uterine Corpus Endometrial Carcinoma (TCGA, PanCancer Atlas)	TCGA-BS-A0TG-01	Endometrial Cancer	Uterine Endometrioid Carcinoma	X609_splice	OncoKB: NA;CIViC: NA;MyCancerGenome: not present;CancerHotspot: no;3DHotspot: no	MutationAssessor: NA;SIFT: NA;Polyphen-2: NA	Splice_Region	SNP	Diploid		G	A	0.43			60	UCEC
Uterine Corpus Endometrial Carcinoma (TCGA, PanCancer Atlas)	TCGA-E6-A1LZ-01	Endometrial Cancer	Uterine Serous Carcinoma/Uterine Papillary Serous Carcinoma	L70V	OncoKB: NA;CIViC: NA;MyCancerGenome: not present;CancerHotspot: no;3DHotspot: no	MutationAssessor: impact: medium, score: 2.65;SIFT: impact: deleterious, score: 0.03;Polyphen-2: impact: possibly_damaging, score: 0.797	Missense_Mutation	SNP	Diploid		C	G	0.14			76	UCEC
Uterine Corpus Endometrial Carcinoma (TCGA, PanCancer Atlas)	TCGA-EO-A22R-01	Endometrial Cancer	Uterine Endometrioid Carcinoma	A266T	OncoKB: NA;CIViC: NA;MyCancerGenome: not present;CancerHotspot: no;3DHotspot: no	MutationAssessor: impact: low, score: 1.335;SIFT: impact: tolerated, score: 0.36;Polyphen-2: impact: benign, score: 0.013	Missense_Mutation	SNP	Diploid		G	A	0.36			56	UCEC
Uterine Corpus Endometrial Carcinoma (TCGA, PanCancer Atlas)	TCGA-EO-A22U-01	Endometrial Cancer	Uterine Endometrioid Carcinoma	E1345K	OncoKB: NA;CIViC: NA;MyCancerGenome: not present;CancerHotspot: no;3DHotspot: no	MutationAssessor: impact: low, score: 1.205;SIFT: impact: deleterious, score: 0;Polyphen-2: impact: possibly_damaging, score: 0.887	Missense_Mutation	SNP	Diploid		G	A	0.32			83	UCEC
Uterine Corpus Endometrial Carcinoma (TCGA, PanCancer Atlas)	TCGA-EO-A3AZ-01	Endometrial Cancer	Uterine Mixed Endometrial Carcinoma	V1326M	OncoKB: NA;CIViC: NA;MyCancerGenome: not present;CancerHotspot: no;3DHotspot: no	MutationAssessor: impact: low, score: 1.585;SIFT: impact: deleterious, score: 0;Polyphen-2: impact: probably_damaging, score: 1	Missense_Mutation	SNP	ShallowDel		G	A	0.29			80	UCEC
Uterine Corpus Endometrial Carcinoma (TCGA, PanCancer Atlas)	TCGA-A5-A0G1-01	Endometrial Cancer	Uterine Serous Carcinoma/Uterine Papillary Serous Carcinoma	G1123D	OncoKB: NA;CIViC: NA;MyCancerGenome: not present;CancerHotspot: no;3DHotspot: no	MutationAssessor: impact: medium, score: 3.305;SIFT: impact: deleterious, score: 0;Polyphen-2: impact: probably_damaging, score: 0.925	Missense_Mutation	SNP	Diploid		G	A	0.14			67	UCEC
Uterine Corpus Endometrial Carcinoma (TCGA, PanCancer Atlas)	TCGA-A5-A0G2-01	Endometrial Cancer	Uterine Serous Carcinoma/Uterine Papillary Serous Carcinoma	G78R	OncoKB: NA;CIViC: NA;MyCancerGenome: not present;CancerHotspot: no;3DHotspot: no	MutationAssessor: impact: medium, score: 3.06;SIFT: impact: deleterious, score: 0;Polyphen-2: impact: probably_damaging, score: 0.962	Missense_Mutation	SNP	Diploid		G	A	0.23			57	UCEC
Uterine Corpus Endometrial Carcinoma (TCGA, PanCancer Atlas)	TCGA-A5-A0G2-01	Endometrial Cancer	Uterine Serous Carcinoma/Uterine Papillary Serous Carcinoma	R1142C	OncoKB: NA;CIViC: NA;MyCancerGenome: not present;CancerHotspot: no;3DHotspot: no	MutationAssessor: impact: high, score: 4.475;SIFT: impact: deleterious, score: 0;Polyphen-2: impact: probably_damaging, score: 1	Missense_Mutation	SNP	Diploid	1	C	T	0.34			57	UCEC
Uterine Corpus Endometrial Carcinoma (TCGA, PanCancer Atlas)	TCGA-A5-A0G2-01	Endometrial Cancer	Uterine Serous Carcinoma/Uterine Papillary Serous Carcinoma	G1320R	OncoKB: NA;CIViC: NA;MyCancerGenome: not present;CancerHotspot: no;3DHotspot: no	MutationAssessor: impact: medium, score: 2.62;SIFT: impact: tolerated, score: 0.1;Polyphen-2: impact: possibly_damaging, score: 0.517	Missense_Mutation	SNP	Diploid		G	A	0.49			57	UCEC
Uterine Corpus Endometrial Carcinoma (TCGA, PanCancer Atlas)	TCGA-A5-A1OF-01	Endometrial Cancer	Uterine Mixed Endometrial Carcinoma	G238D	OncoKB: NA;CIViC: NA;MyCancerGenome: not present;CancerHotspot: no;3DHotspot: no	MutationAssessor: impact: neutral, score: -0.91;SIFT: impact: tolerated, score: 0.62;Polyphen-2: impact: benign, score: 0	Missense_Mutation	SNP	Diploid		G	A	0.26			47	UCEC
Uterine Corpus Endometrial Carcinoma (TCGA, PanCancer Atlas)	TCGA-A5-A2K3-01	Endometrial Cancer	Uterine Serous Carcinoma/Uterine Papillary Serous Carcinoma	G844S	OncoKB: NA;CIViC: NA;MyCancerGenome: not present;CancerHotspot: no;3DHotspot: no	MutationAssessor: impact: high, score: 3.585;SIFT: impact: deleterious, score: 0;Polyphen-2: impact: probably_damaging, score: 0.998	Missense_Mutation	SNP	Diploid		G	A	0.13			68	UCEC
Uterine Corpus Endometrial Carcinoma (TCGA, PanCancer Atlas)	TCGA-AJ-A23O-01	Endometrial Cancer	Uterine Endometrioid Carcinoma	A438V	OncoKB: NA;CIViC: NA;MyCancerGenome: not present;CancerHotspot: no;3DHotspot: no	MutationAssessor: impact: neutral, score: 0.37;SIFT: impact: tolerated, score: 0.9;Polyphen-2: impact: benign, score: 0.01	Missense_Mutation	SNP	Diploid		C	T	0.31			69	UCEC
Uterine Corpus Endometrial Carcinoma (TCGA, PanCancer Atlas)	TCGA-AJ-A3EK-01	Endometrial Cancer	Uterine Endometrioid Carcinoma	V390I	OncoKB: NA;CIViC: NA;MyCancerGenome: not present;CancerHotspot: no;3DHotspot: no	MutationAssessor: impact: low, score: 1.03;SIFT: impact: tolerated, score: 0.2;Polyphen-2: impact: possibly_damaging, score: 0.8	Missense_Mutation	SNP	Diploid		G	A	0.1			53	UCEC
Uterine Corpus Endometrial Carcinoma (TCGA, PanCancer Atlas)	TCGA-AP-A1DK-01	Endometrial Cancer	Uterine Endometrioid Carcinoma	V584A	OncoKB: NA;CIViC: NA;MyCancerGenome: not present;CancerHotspot: no;3DHotspot: no	MutationAssessor: impact: low, score: 1.72;SIFT: impact: deleterious, score: 0;Polyphen-2: impact: probably_damaging, score: 0.999	Missense_Mutation	SNP	Diploid		T	C	0.27			53	UCEC
Uterine Corpus Endometrial Carcinoma (TCGA, PanCancer Atlas)	TCGA-AP-A1DK-01	Endometrial Cancer	Uterine Endometrioid Carcinoma	V1050M	OncoKB: NA;CIViC: NA;MyCancerGenome: not present;CancerHotspot: no;3DHotspot: no	MutationAssessor: impact: neutral, score: 0.48;SIFT: impact: tolerated, score: 0.3;Polyphen-2: impact: benign, score: 0.017	Missense_Mutation	SNP	Diploid		G	A	0.37			53	UCEC
Uterine Corpus Endometrial Carcinoma (TCGA, PanCancer Atlas)	TCGA-AP-A1DV-01	Endometrial Cancer	Uterine Endometrioid Carcinoma	K162T	OncoKB: NA;CIViC: NA;MyCancerGenome: not present;CancerHotspot: no;3DHotspot: no	MutationAssessor: impact: low, score: 1.295;SIFT: impact: tolerated, score: 0.53;Polyphen-2: impact: benign, score: 0.098	Missense_Mutation	SNP	Diploid		A	C	0.9			59	UCEC
Uterine Corpus Endometrial Carcinoma (TCGA, PanCancer Atlas)	TCGA-AX-A06F-01	Endometrial Cancer	Uterine Endometrioid Carcinoma	E507K	OncoKB: NA;CIViC: NA;MyCancerGenome: not present;CancerHotspot: no;3DHotspot: no	MutationAssessor: impact: high, score: 4.255;SIFT: impact: deleterious, score: 0;Polyphen-2: impact: benign, score: 0.321	Missense_Mutation	SNP	Diploid	1	G	A	0.37			59	UCEC
Uterine Corpus Endometrial Carcinoma (TCGA, PanCancer Atlas)	TCGA-AX-A1CE-01	Endometrial Cancer	Uterine Endometrioid Carcinoma	E507K	OncoKB: NA;CIViC: NA;MyCancerGenome: not present;CancerHotspot: no;3DHotspot: no	MutationAssessor: impact: high, score: 4.255;SIFT: impact: deleterious, score: 0;Polyphen-2: impact: benign, score: 0.321	Missense_Mutation	SNP	Diploid	1	G	A	0.27			60	UCEC
Uterine Corpus Endometrial Carcinoma (TCGA, PanCancer Atlas)	TCGA-AX-A06F-01	Endometrial Cancer	Uterine Endometrioid Carcinoma	W995*	OncoKB: NA;CIViC: NA;MyCancerGenome: not present;CancerHotspot: no;3DHotspot: no	MutationAssessor: NA;SIFT: NA;Polyphen-2: NA	Nonsense_Mutation	SNP	Diploid		G	A	0.39			59	UCEC
Uterine Corpus Endometrial Carcinoma (TCGA, PanCancer Atlas)	TCGA-AX-A1C4-01	Endometrial Cancer	Uterine Endometrioid Carcinoma	P1121S	OncoKB: NA;CIViC: NA;MyCancerGenome: not present;CancerHotspot: no;3DHotspot: no	MutationAssessor: impact: high, score: 3.835;SIFT: impact: deleterious, score: 0;Polyphen-2: impact: probably_damaging, score: 0.98	Missense_Mutation	SNP	Diploid		C	T	0.39			52	UCEC
Uterine Corpus Endometrial Carcinoma (TCGA, PanCancer Atlas)	TCGA-AX-A1CE-01	Endometrial Cancer	Uterine Endometrioid Carcinoma	E298K	OncoKB: NA;CIViC: NA;MyCancerGenome: not present;CancerHotspot: no;3DHotspot: no	MutationAssessor: impact: medium, score: 2.535;SIFT: impact: tolerated, score: 0.05;Polyphen-2: impact: possibly_damaging, score: 0.557	Missense_Mutation	SNP	Diploid		G	A	0.32			60	UCEC
Uterine Corpus Endometrial Carcinoma (TCGA, PanCancer Atlas)	TCGA-AX-A2HG-01	Endometrial Cancer	Uterine Endometrioid Carcinoma	A797Sfs*11	OncoKB: NA;CIViC: NA;MyCancerGenome: not present;CancerHotspot: no;3DHotspot: no	MutationAssessor: NA;SIFT: NA;Polyphen-2: NA	Frame_Shift_Del	DEL	Diploid		CT	-	0.31			56	UCEC
Uterine Corpus Endometrial Carcinoma (TCGA, PanCancer Atlas)	TCGA-AX-A2HG-01	Endometrial Cancer	Uterine Endometrioid Carcinoma	R867H	OncoKB: NA;CIViC: NA;MyCancerGenome: not present;CancerHotspot: no;3DHotspot: no	MutationAssessor: impact: low, score: 1.445;SIFT: impact: tolerated, score: 0.31;Polyphen-2: impact: benign, score: 0.022	Missense_Mutation	SNP	Diploid		G	A	0.35		Uncertain_significance	56	UCEC
Uterine Corpus Endometrial Carcinoma (TCGA, PanCancer Atlas)	TCGA-AX-A3FT-01	Endometrial Cancer	Uterine Endometrioid Carcinoma	T21M	OncoKB: NA;CIViC: NA;MyCancerGenome: not present;CancerHotspot: no;3DHotspot: no	MutationAssessor: impact: medium, score: 3.125;SIFT: impact: deleterious, score: 0;Polyphen-2: impact: probably_damaging, score: 0.968	Missense_Mutation	SNP	Diploid		C	T	0.19			64	UCEC
Uterine Corpus Endometrial Carcinoma (TCGA, PanCancer Atlas)	TCGA-B5-A1MR-01	Endometrial Cancer	Uterine Endometrioid Carcinoma	E724*	OncoKB: NA;CIViC: NA;MyCancerGenome: not present;CancerHotspot: no;3DHotspot: no	MutationAssessor: NA;SIFT: NA;Polyphen-2: NA	Nonsense_Mutation	SNP	Diploid		G	T	0.17			65	UCEC
Uterine Corpus Endometrial Carcinoma (TCGA, PanCancer Atlas)	TCGA-B5-A1MX-01	Endometrial Cancer	Uterine Endometrioid Carcinoma	E1169D	OncoKB: NA;CIViC: NA;MyCancerGenome: not present;CancerHotspot: no;3DHotspot: no	MutationAssessor: impact: neutral, score: 0.3;SIFT: impact: tolerated, score: 0.13;Polyphen-2: impact: benign, score: 0.096	Missense_Mutation	SNP	Diploid		G	T	0.4			47	UCEC
Uterine Corpus Endometrial Carcinoma (TCGA, PanCancer Atlas)	TCGA-B5-A3FA-01	Endometrial Cancer	Uterine Endometrioid Carcinoma	Y91C	OncoKB: NA;CIViC: NA;MyCancerGenome: not present;CancerHotspot: no;3DHotspot: no	MutationAssessor: impact: medium, score: 3.125;SIFT: impact: deleterious, score: 0;Polyphen-2: impact: probably_damaging, score: 0.987	Missense_Mutation	SNP	Diploid		A	G	0.16			73	UCEC
Uterine Corpus Endometrial Carcinoma (TCGA, PanCancer Atlas)	TCGA-B5-A3FA-01	Endometrial Cancer	Uterine Endometrioid Carcinoma	A690S	OncoKB: NA;CIViC: NA;MyCancerGenome: not present;CancerHotspot: no;3DHotspot: no	MutationAssessor: impact: low, score: 1.01;SIFT: impact: deleterious, score: 0.01;Polyphen-2: impact: probably_damaging, score: 1	Missense_Mutation	SNP	Diploid		G	T	0.44			73	UCEC
Uterine Corpus Endometrial Carcinoma (TCGA, PanCancer Atlas)	TCGA-B5-A3FA-01	Endometrial Cancer	Uterine Endometrioid Carcinoma	N719T	OncoKB: NA;CIViC: NA;MyCancerGenome: not present;CancerHotspot: no;3DHotspot: no	MutationAssessor: impact: low, score: 1.01;SIFT: impact: deleterious, score: 0;Polyphen-2: impact: probably_damaging, score: 0.999	Missense_Mutation	SNP	Diploid		A	C	0.44			73	UCEC
Uterine Corpus Endometrial Carcinoma (TCGA, PanCancer Atlas)	TCGA-B5-A3FA-01	Endometrial Cancer	Uterine Endometrioid Carcinoma	I1361T	OncoKB: NA;CIViC: NA;MyCancerGenome: not present;CancerHotspot: no;3DHotspot: no	MutationAssessor: impact: low, score: 1.57;SIFT: impact: deleterious, score: 0;Polyphen-2: impact: probably_damaging, score: 0.913	Missense_Mutation	SNP	Diploid		T	C	0.5			73	UCEC
Uterine Corpus Endometrial Carcinoma (TCGA, PanCancer Atlas)	TCGA-B5-A3FC-01	Endometrial Cancer	Uterine Endometrioid Carcinoma	R62Q	OncoKB: NA;CIViC: NA;MyCancerGenome: not present;CancerHotspot: no;3DHotspot: no	MutationAssessor: impact: low, score: 1.87;SIFT: impact: tolerated, score: 0.15;Polyphen-2: impact: benign, score: 0.056	Missense_Mutation	SNP	Diploid		G	A	0.23	0.0098		53	UCEC
Uterine Corpus Endometrial Carcinoma (TCGA, PanCancer Atlas)	TCGA-B5-A3FC-01	Endometrial Cancer	Uterine Endometrioid Carcinoma	Q362H	OncoKB: NA;CIViC: NA;MyCancerGenome: not present;CancerHotspot: no;3DHotspot: no	MutationAssessor: impact: neutral, score: -0.41;SIFT: impact: tolerated, score: 0.34;Polyphen-2: impact: benign, score: 0.017	Missense_Mutation	SNP	Diploid		G	T	0.17			53	UCEC
Uterine Corpus Endometrial Carcinoma (TCGA, PanCancer Atlas)	TCGA-B5-A3FC-01	Endometrial Cancer	Uterine Endometrioid Carcinoma	E626G	OncoKB: NA;CIViC: NA;MyCancerGenome: not present;CancerHotspot: no;3DHotspot: no	MutationAssessor: impact: medium, score: 2.145;SIFT: impact: deleterious, score: 0;Polyphen-2: impact: benign, score: 0.096	Missense_Mutation	SNP	Diploid		A	G	0.25			53	UCEC
Uterine Corpus Endometrial Carcinoma (TCGA, PanCancer Atlas)	TCGA-B5-A3FC-01	Endometrial Cancer	Uterine Endometrioid Carcinoma	M1093V	OncoKB: NA;CIViC: NA;MyCancerGenome: not present;CancerHotspot: no;3DHotspot: no	MutationAssessor: impact: medium, score: 2.525;SIFT: impact: tolerated, score: 0.09;Polyphen-2: impact: possibly_damaging, score: 0.835	Missense_Mutation	SNP	Diploid		A	G	0.2			53	UCEC
Uterine Corpus Endometrial Carcinoma (TCGA, PanCancer Atlas)	TCGA-B5-A3FC-01	Endometrial Cancer	Uterine Endometrioid Carcinoma	R1148H	OncoKB: NA;CIViC: NA;MyCancerGenome: not present;CancerHotspot: no;3DHotspot: no	MutationAssessor: impact: high, score: 3.525;SIFT: impact: deleterious, score: 0;Polyphen-2: impact: probably_damaging, score: 1	Missense_Mutation	SNP	Diploid	1	G	A	0.12			53	UCEC
Uterine Corpus Endometrial Carcinoma (TCGA, PanCancer Atlas)	TCGA-BG-A222-01	Endometrial Cancer	Uterine Endometrioid Carcinoma	N648K	OncoKB: NA;CIViC: NA;MyCancerGenome: not present;CancerHotspot: no;3DHotspot: no	MutationAssessor: impact: medium, score: 2.06;SIFT: impact: tolerated, score: 0.06;Polyphen-2: impact: possibly_damaging, score: 0.641	Missense_Mutation	SNP	Diploid		T	A	0.44			49	UCEC
Uterine Corpus Endometrial Carcinoma (TCGA, PanCancer Atlas)	TCGA-BG-A222-01	Endometrial Cancer	Uterine Endometrioid Carcinoma	A690T	OncoKB: NA;CIViC: NA;MyCancerGenome: not present;CancerHotspot: no;3DHotspot: no	MutationAssessor: impact: low, score: 1.42;SIFT: impact: deleterious, score: 0;Polyphen-2: impact: probably_damaging, score: 1	Missense_Mutation	SNP	Diploid		G	A	0.44			49	UCEC
Uterine Corpus Endometrial Carcinoma (TCGA, PanCancer Atlas)	TCGA-DF-A2KU-01	Endometrial Cancer	Uterine Endometrioid Carcinoma	L778M	OncoKB: NA;CIViC: NA;MyCancerGenome: not present;CancerHotspot: no;3DHotspot: no	MutationAssessor: impact: medium, score: 3.09;SIFT: impact: deleterious, score: 0.01;Polyphen-2: impact: probably_damaging, score: 0.989	Missense_Mutation	SNP	Diploid		C	A	0.43				UCEC
Uterine Corpus Endometrial Carcinoma (TCGA, PanCancer Atlas)	TCGA-E6-A1LX-01	Endometrial Cancer	Uterine Endometrioid Carcinoma	X912_splice	OncoKB: NA;CIViC: NA;MyCancerGenome: not present;CancerHotspot: no;3DHotspot: no	MutationAssessor: NA;SIFT: NA;Polyphen-2: NA	Splice_Site	SNP	Diploid		T	C	0.44			40	UCEC
Uterine Corpus Endometrial Carcinoma (TCGA, PanCancer Atlas)	TCGA-E6-A1LX-01	Endometrial Cancer	Uterine Endometrioid Carcinoma	A1359T	OncoKB: NA;CIViC: NA;MyCancerGenome: not present;CancerHotspot: no;3DHotspot: no	MutationAssessor: impact: neutral, score: 0.67;SIFT: impact: deleterious, score: 0.04;Polyphen-2: impact: probably_damaging, score: 0.964	Missense_Mutation	SNP	Diploid		G	A	0.12			40	UCEC
Uterine Corpus Endometrial Carcinoma (TCGA, PanCancer Atlas)	TCGA-EO-A22R-01	Endometrial Cancer	Uterine Endometrioid Carcinoma	E163K	OncoKB: NA;CIViC: NA;MyCancerGenome: not present;CancerHotspot: no;3DHotspot: no	MutationAssessor: impact: low, score: 1.19;SIFT: impact: tolerated, score: 0.22;Polyphen-2: impact: benign, score: 0.005	Missense_Mutation	SNP	Diploid		G	A	0.32			56	UCEC
Uterine Corpus Endometrial Carcinoma (TCGA, PanCancer Atlas)	TCGA-EO-A22R-01	Endometrial Cancer	Uterine Endometrioid Carcinoma	K357N	OncoKB: NA;CIViC: NA;MyCancerGenome: not present;CancerHotspot: no;3DHotspot: no	MutationAssessor: impact: neutral, score: -0.24;SIFT: impact: tolerated, score: 0.25;Polyphen-2: impact: benign, score: 0.062	Missense_Mutation	SNP	Diploid		G	T	0.43			56	UCEC
Uterine Corpus Endometrial Carcinoma (TCGA, PanCancer Atlas)	TCGA-EO-A22U-01	Endometrial Cancer	Uterine Endometrioid Carcinoma	V1162G	OncoKB: NA;CIViC: NA;MyCancerGenome: not present;CancerHotspot: no;3DHotspot: no	MutationAssessor: impact: medium, score: 2.71;SIFT: impact: deleterious, score: 0;Polyphen-2: impact: possibly_damaging, score: 0.476	Missense_Mutation	SNP	Diploid		T	G	0.47			83	UCEC
Uterine Corpus Endometrial Carcinoma (TCGA, PanCancer Atlas)	TCGA-EO-A3KX-01	Endometrial Cancer	Uterine Endometrioid Carcinoma	G226W	OncoKB: NA;CIViC: NA;MyCancerGenome: not present;CancerHotspot: no;3DHotspot: no	MutationAssessor: impact: medium, score: 2.74;SIFT: impact: deleterious, score: 0.01;Polyphen-2: impact: probably_damaging, score: 0.974	Missense_Mutation	SNP	Diploid		G	T	0.5			80	UCEC
Uterine Corpus Endometrial Carcinoma (TCGA, PanCancer Atlas)	TCGA-EY-A215-01	Endometrial Cancer	Uterine Endometrioid Carcinoma	Q1239H	OncoKB: NA;CIViC: NA;MyCancerGenome: not present;CancerHotspot: no;3DHotspot: no	MutationAssessor: impact: high, score: 3.96;SIFT: impact: deleterious, score: 0;Polyphen-2: impact: probably_damaging, score: 0.997	Missense_Mutation	SNP	Diploid		G	T	0.36			60	UCEC
Uterine Corpus Endometrial Carcinoma (TCGA, PanCancer Atlas)	TCGA-FI-A2D0-01	Endometrial Cancer	Uterine Endometrioid Carcinoma	E933*	OncoKB: NA;CIViC: NA;MyCancerGenome: not present;CancerHotspot: no;3DHotspot: no	MutationAssessor: NA;SIFT: NA;Polyphen-2: NA	Nonsense_Mutation	SNP	Diploid		G	T	0.41			55	UCEC
Uterine Corpus Endometrial Carcinoma (TCGA, PanCancer Atlas)	TCGA-FI-A2D5-01	Endometrial Cancer	Uterine Endometrioid Carcinoma	E247D	OncoKB: NA;CIViC: NA;MyCancerGenome: not present;CancerHotspot: no;3DHotspot: no	MutationAssessor: impact: medium, score: 1.94;SIFT: impact: tolerated, score: 0.22;Polyphen-2: impact: benign, score: 0.17	Missense_Mutation	SNP	Diploid		G	T	0.21			56	UCEC
Uterine Corpus Endometrial Carcinoma (TCGA, PanCancer Atlas)	TCGA-QF-A5YS-01	Endometrial Cancer	Uterine Mixed Endometrial Carcinoma	R194H	OncoKB: NA;CIViC: NA;MyCancerGenome: not present;CancerHotspot: no;3DHotspot: no	MutationAssessor: impact: low, score: 1.545;SIFT: impact: tolerated, score: 0.24;Polyphen-2: impact: benign, score: 0.009	Missense_Mutation	SNP	Diploid		G	A	0.09			57	UCEC
Uterine Corpus Endometrial Carcinoma (TCGA, PanCancer Atlas)	TCGA-SJ-A6ZI-01	Endometrial Cancer	Uterine Endometrioid Carcinoma	R1292*	OncoKB: NA;CIViC: NA;MyCancerGenome: not present;CancerHotspot: no;3DHotspot: no	MutationAssessor: NA;SIFT: NA;Polyphen-2: NA	Nonsense_Mutation	SNP	Diploid		C	T	0.39			64	UCEC
Uterine Corpus Endometrial Carcinoma (TCGA, PanCancer Atlas)	TCGA-SL-A6JA-01	Endometrial Cancer	Uterine Endometrioid Carcinoma	L588*	OncoKB: NA;CIViC: NA;MyCancerGenome: not present;CancerHotspot: no;3DHotspot: no	MutationAssessor: NA;SIFT: NA;Polyphen-2: NA	Nonsense_Mutation	SNP	Diploid		T	A	0.51			77	UCEC

## Sheet: Filtered_Mutations
Protein Change	Functional Impact	Mutation Type	Variant Type	Copy #	COSMIC	Ref	Var
M495V	MutationAssessor: impact: medium, score: 2.58;SIFT: impact: deleterious, score: 0.01;Polyphen-2: impact: possibly_damaging, score: 0.492	Missense_Mutation	SNP	Gain	2	A	G
I137V	MutationAssessor: impact: neutral, score: -0.465;SIFT: impact: tolerated, score: 1;Polyphen-2: impact: benign, score: 0.003	Missense_Mutation	SNP	Diploid		A	G
R501Q	MutationAssessor: impact: medium, score: 3.295;SIFT: impact: deleterious, score: 0;Polyphen-2: impact: probably_damaging, score: 1	Missense_Mutation	SNP	Diploid	3	G	A
A1115T	MutationAssessor: impact: low, score: 1.01;SIFT: impact: tolerated, score: 0.06;Polyphen-2: impact: benign, score: 0.373	Missense_Mutation	SNP	Diploid	1	G	A
A1115T	MutationAssessor: impact: low, score: 1.01;SIFT: impact: tolerated, score: 0.06;Polyphen-2: impact: benign, score: 0.373	Missense_Mutation	SNP	Diploid	1	G	A
E1144K	MutationAssessor: impact: high, score: 3.61;SIFT: impact: deleterious, score: 0;Polyphen-2: impact: probably_damaging, score: 0.999	Missense_Mutation	SNP	Diploid	1	G	A
A1029T	MutationAssessor: impact: low, score: 1.34;SIFT: impact: tolerated, score: 0.44;Polyphen-2: impact: benign, score: 0.02	Missense_Mutation	SNP	Diploid	1	G	A
R1385*	MutationAssessor: NA;SIFT: NA;Polyphen-2: NA	Nonsense_Mutation	SNP	Diploid	1	C	T
E163*	MutationAssessor: NA;SIFT: NA;Polyphen-2: NA	Nonsense_Mutation	SNP	Diploid	1	G	T
E875D	MutationAssessor: impact: neutral, score: 0.69;SIFT: impact: tolerated, score: 0.33;Polyphen-2: impact: benign, score: 0.005	Missense_Mutation	SNP	Diploid	1	G	T
V1460M	MutationAssessor: impact: low, score: 1.175;SIFT: NA;Polyphen-2: NA	Missense_Mutation	SNP	Diploid	1	G	A
A398T	MutationAssessor: impact: low, score: 1.76;SIFT: impact: deleterious, score: 0.01;Polyphen-2: impact: probably_damaging, score: 0.989	Missense_Mutation	SNP	Diploid	1	G	A
M495T	MutationAssessor: impact: medium, score: 3.305;SIFT: impact: deleterious, score: 0;Polyphen-2: impact: possibly_damaging, score: 0.857	Missense_Mutation	SNP	Diploid	2	T	C
L625M	MutationAssessor: impact: medium, score: 2.505;SIFT: impact: deleterious, score: 0;Polyphen-2: impact: probably_damaging, score: 0.994	Missense_Mutation	SNP	Diploid	1	C	A
I752L	MutationAssessor: impact: neutral, score: -0.9;SIFT: impact: tolerated, score: 0.13;Polyphen-2: impact: benign, score: 0.392	Missense_Mutation	SNP	Diploid	1	A	C
A160V	MutationAssessor: impact: medium, score: 2.8;SIFT: impact: tolerated, score: 0.06;Polyphen-2: impact: possibly_damaging, score: 0.485	Missense_Mutation	SNP		1	C	T
C1209Y	MutationAssessor: impact: medium, score: 3.36;SIFT: impact: tolerated, score: 0.05;Polyphen-2: impact: possibly_damaging, score: 0.863	Missense_Mutation	SNP	Diploid	1	G	A
L153P	MutationAssessor: impact: medium, score: 2.08;SIFT: impact: deleterious, score: 0;Polyphen-2: impact: probably_damaging, score: 0.924	Missense_Mutation	SNP	Diploid	2	T	C
R59*	MutationAssessor: NA;SIFT: NA;Polyphen-2: NA	Nonsense_Mutation	SNP	Diploid	1	C	T
V776M	MutationAssessor: impact: medium, score: 3.185;SIFT: impact: deleterious, score: 0.02;Polyphen-2: impact: possibly_damaging, score: 0.783	Missense_Mutation	SNP	Diploid	1	G	A
V776M	MutationAssessor: impact: medium, score: 3.185;SIFT: impact: deleterious, score: 0.02;Polyphen-2: impact: possibly_damaging, score: 0.783	Missense_Mutation	SNP	Diploid	1	G	A
Y277H	MutationAssessor: impact: medium, score: 2.1;SIFT: impact: tolerated, score: 0.26;Polyphen-2: impact: benign, score: 0.144	Missense_Mutation	SNP	Diploid	1	T	C
A932T	MutationAssessor: impact: low, score: 0.915;SIFT: impact: tolerated, score: 0.54;Polyphen-2: impact: benign, score: 0.005	Missense_Mutation	SNP	Diploid	2	G	A
D355Y	MutationAssessor: impact: medium, score: 2.795;SIFT: impact: deleterious, score: 0;Polyphen-2: impact: probably_damaging, score: 0.978	Missense_Mutation	SNP	Diploid		G	T
R758W	MutationAssessor: impact: medium, score: 2.77;SIFT: impact: deleterious, score: 0;Polyphen-2: impact: benign, score: 0.005	Missense_Mutation	SNP	Diploid	1	C	T
V837I	MutationAssessor: impact: neutral, score: 0.355;SIFT: impact: tolerated, score: 0.39;Polyphen-2: impact: benign, score: 0.015	Missense_Mutation	SNP	Diploid		G	A
G421R	MutationAssessor: impact: high, score: 4.26;SIFT: impact: deleterious, score: 0;Polyphen-2: impact: probably_damaging, score: 1	Missense_Mutation	SNP	Diploid		G	A
G971R	MutationAssessor: impact: high, score: 4.115;SIFT: impact: deleterious, score: 0;Polyphen-2: impact: probably_damaging, score: 0.986	Missense_Mutation	SNP	Diploid	1	G	A
G971R	MutationAssessor: impact: high, score: 4.115;SIFT: impact: deleterious, score: 0;Polyphen-2: impact: probably_damaging, score: 0.986	Missense_Mutation	SNP	Diploid	1	G	A
R171H	MutationAssessor: impact: medium, score: 2.675;SIFT: impact: tolerated, score: 0.18;Polyphen-2: impact: probably_damaging, score: 0.961	Missense_Mutation	SNP	Diploid		G	A
V409A	MutationAssessor: impact: low, score: 1.26;SIFT: impact: deleterious, score: 0.04;Polyphen-2: impact: possibly_damaging, score: 0.72	Missense_Mutation	SNP	Diploid		T	C
I1125V	MutationAssessor: impact: neutral, score: 0.385;SIFT: impact: tolerated, score: 0.18;Polyphen-2: impact: benign, score: 0.003	Missense_Mutation	SNP	Diploid		A	G
X609_splice	MutationAssessor: NA;SIFT: NA;Polyphen-2: NA	Splice_Region	SNP	Diploid		G	A
L70V	MutationAssessor: impact: medium, score: 2.65;SIFT: impact: deleterious, score: 0.03;Polyphen-2: impact: possibly_damaging, score: 0.797	Missense_Mutation	SNP	Diploid		C	G
A266T	MutationAssessor: impact: low, score: 1.335;SIFT: impact: tolerated, score: 0.36;Polyphen-2: impact: benign, score: 0.013	Missense_Mutation	SNP	Diploid		G	A
E1345K	MutationAssessor: impact: low, score: 1.205;SIFT: impact: deleterious, score: 0;Polyphen-2: impact: possibly_damaging, score: 0.887	Missense_Mutation	SNP	Diploid		G	A
V1326M	MutationAssessor: impact: low, score: 1.585;SIFT: impact: deleterious, score: 0;Polyphen-2: impact: probably_damaging, score: 1	Missense_Mutation	SNP	ShallowDel		G	A
G1123D	MutationAssessor: impact: medium, score: 3.305;SIFT: impact: deleterious, score: 0;Polyphen-2: impact: probably_damaging, score: 0.925	Missense_Mutation	SNP	Diploid		G	A
G78R	MutationAssessor: impact: medium, score: 3.06;SIFT: impact: deleterious, score: 0;Polyphen-2: impact: probably_damaging, score: 0.962	Missense_Mutation	SNP	Diploid		G	A
R1142C	MutationAssessor: impact: high, score: 4.475;SIFT: impact: deleterious, score: 0;Polyphen-2: impact: probably_damaging, score: 1	Missense_Mutation	SNP	Diploid	1	C	T
G1320R	MutationAssessor: impact: medium, score: 2.62;SIFT: impact: tolerated, score: 0.1;Polyphen-2: impact: possibly_damaging, score: 0.517	Missense_Mutation	SNP	Diploid		G	A
G238D	MutationAssessor: impact: neutral, score: -0.91;SIFT: impact: tolerated, score: 0.62;Polyphen-2: impact: benign, score: 0	Missense_Mutation	SNP	Diploid		G	A
G844S	MutationAssessor: impact: high, score: 3.585;SIFT: impact: deleterious, score: 0;Polyphen-2: impact: probably_damaging, score: 0.998	Missense_Mutation	SNP	Diploid		G	A
A438V	MutationAssessor: impact: neutral, score: 0.37;SIFT: impact: tolerated, score: 0.9;Polyphen-2: impact: benign, score: 0.01	Missense_Mutation	SNP	Diploid		C	T
V390I	MutationAssessor: impact: low, score: 1.03;SIFT: impact: tolerated, score: 0.2;Polyphen-2: impact: possibly_damaging, score: 0.8	Missense_Mutation	SNP	Diploid		G	A
V584A	MutationAssessor: impact: low, score: 1.72;SIFT: impact: deleterious, score: 0;Polyphen-2: impact: probably_damaging, score: 0.999	Missense_Mutation	SNP	Diploid		T	C
V1050M	MutationAssessor: impact: neutral, score: 0.48;SIFT: impact: tolerated, score: 0.3;Polyphen-2: impact: benign, score: 0.017	Missense_Mutation	SNP	Diploid		G	A
K162T	MutationAssessor: impact: low, score: 1.295;SIFT: impact: tolerated, score: 0.53;Polyphen-2: impact: benign, score: 0.098	Missense_Mutation	SNP	Diploid		A	C
E507K	MutationAssessor: impact: high, score: 4.255;SIFT: impact: deleterious, score: 0;Polyphen-2: impact: benign, score: 0.321	Missense_Mutation	SNP	Diploid	1	G	A
E507K	MutationAssessor: impact: high, score: 4.255;SIFT: impact: deleterious, score: 0;Polyphen-2: impact: benign, score: 0.321	Missense_Mutation	SNP	Diploid	1	G	A
W995*	MutationAssessor: NA;SIFT: NA;Polyphen-2: NA	Nonsense_Mutation	SNP	Diploid		G	A
P1121S	MutationAssessor: impact: high, score: 3.835;SIFT: impact: deleterious, score: 0;Polyphen-2: impact: probably_damaging, score: 0.98	Missense_Mutation	SNP	Diploid		C	T
E298K	MutationAssessor: impact: medium, score: 2.535;SIFT: impact: tolerated, score: 0.05;Polyphen-2: impact: possibly_damaging, score: 0.557	Missense_Mutation	SNP	Diploid		G	A
A797Sfs*11	MutationAssessor: NA;SIFT: NA;Polyphen-2: NA	Frame_Shift_Del	DEL	Diploid		CT	-
R867H	MutationAssessor: impact: low, score: 1.445;SIFT: impact: tolerated, score: 0.31;Polyphen-2: impact: benign, score: 0.022	Missense_Mutation	SNP	Diploid		G	A
T21M	MutationAssessor: impact: medium, score: 3.125;SIFT: impact: deleterious, score: 0;Polyphen-2: impact: probably_damaging, score: 0.968	Missense_Mutation	SNP	Diploid		C	T
E724*	MutationAssessor: NA;SIFT: NA;Polyphen-2: NA	Nonsense_Mutation	SNP	Diploid		G	T
E1169D	MutationAssessor: impact: neutral, score: 0.3;SIFT: impact: tolerated, score: 0.13;Polyphen-2: impact: benign, score: 0.096	Missense_Mutation	SNP	Diploid		G	T
Y91C	MutationAssessor: impact: medium, score: 3.125;SIFT: impact: deleterious, score: 0;Polyphen-2: impact: probably_damaging, score: 0.987	Missense_Mutation	SNP	Diploid		A	G
A690S	MutationAssessor: impact: low, score: 1.01;SIFT: impact: deleterious, score: 0.01;Polyphen-2: impact: probably_damaging, score: 1	Missense_Mutation	SNP	Diploid		G	T
N719T	MutationAssessor: impact: low, score: 1.01;SIFT: impact: deleterious, score: 0;Polyphen-2: impact: probably_damaging, score: 0.999	Missense_Mutation	SNP	Diploid		A	C
I1361T	MutationAssessor: impact: low, score: 1.57;SIFT: impact: deleterious, score: 0;Polyphen-2: impact: probably_damaging, score: 0.913	Missense_Mutation	SNP	Diploid		T	C
R62Q	MutationAssessor: impact: low, score: 1.87;SIFT: impact: tolerated, score: 0.15;Polyphen-2: impact: benign, score: 0.056	Missense_Mutation	SNP	Diploid		G	A
Q362H	MutationAssessor: impact: neutral, score: -0.41;SIFT: impact: tolerated, score: 0.34;Polyphen-2: impact: benign, score: 0.017	Missense_Mutation	SNP	Diploid		G	T
E626G	MutationAssessor: impact: medium, score: 2.145;SIFT: impact: deleterious, score: 0;Polyphen-2: impact: benign, score: 0.096	Missense_Mutation	SNP	Diploid		A	G
M1093V	MutationAssessor: impact: medium, score: 2.525;SIFT: impact: tolerated, score: 0.09;Polyphen-2: impact: possibly_damaging, score: 0.835	Missense_Mutation	SNP	Diploid		A	G
R1148H	MutationAssessor: impact: high, score: 3.525;SIFT: impact: deleterious, score: 0;Polyphen-2: impact: probably_damaging, score: 1	Missense_Mutation	SNP	Diploid	1	G	A
N648K	MutationAssessor: impact: medium, score: 2.06;SIFT: impact: tolerated, score: 0.06;Polyphen-2: impact: possibly_damaging, score: 0.641	Missense_Mutation	SNP	Diploid		T	A
A690T	MutationAssessor: impact: low, score: 1.42;SIFT: impact: deleterious, score: 0;Polyphen-2: impact: probably_damaging, score: 1	Missense_Mutation	SNP	Diploid		G	A
L778M	MutationAssessor: impact: medium, score: 3.09;SIFT: impact: deleterious, score: 0.01;Polyphen-2: impact: probably_damaging, score: 0.989	Missense_Mutation	SNP	Diploid		C	A
X912_splice	MutationAssessor: NA;SIFT: NA;Polyphen-2: NA	Splice_Site	SNP	Diploid		T	C
A1359T	MutationAssessor: impact: neutral, score: 0.67;SIFT: impact: deleterious, score: 0.04;Polyphen-2: impact: probably_damaging, score: 0.964	Missense_Mutation	SNP	Diploid		G	A
E163K	MutationAssessor: impact: low, score: 1.19;SIFT: impact: tolerated, score: 0.22;Polyphen-2: impact: benign, score: 0.005	Missense_Mutation	SNP	Diploid		G	A
K357N	MutationAssessor: impact: neutral, score: -0.24;SIFT: impact: tolerated, score: 0.25;Polyphen-2: impact: benign, score: 0.062	Missense_Mutation	SNP	Diploid		G	T
V1162G	MutationAssessor: impact: medium, score: 2.71;SIFT: impact: deleterious, score: 0;Polyphen-2: impact: possibly_damaging, score: 0.476	Missense_Mutation	SNP	Diploid		T	G
G226W	MutationAssessor: impact: medium, score: 2.74;SIFT: impact: deleterious, score: 0.01;Polyphen-2: impact: probably_damaging, score: 0.974	Missense_Mutation	SNP	Diploid		G	T
Q1239H	MutationAssessor: impact: high, score: 3.96;SIFT: impact: deleterious, score: 0;Polyphen-2: impact: probably_damaging, score: 0.997	Missense_Mutation	SNP	Diploid		G	T
E933*	MutationAssessor: NA;SIFT: NA;Polyphen-2: NA	Nonsense_Mutation	SNP	Diploid		G	T
E247D	MutationAssessor: impact: medium, score: 1.94;SIFT: impact: tolerated, score: 0.22;Polyphen-2: impact: benign, score: 0.17	Missense_Mutation	SNP	Diploid		G	T
R194H	MutationAssessor: impact: low, score: 1.545;SIFT: impact: tolerated, score: 0.24;Polyphen-2: impact: benign, score: 0.009	Missense_Mutation	SNP	Diploid		G	A
R1292*	MutationAssessor: NA;SIFT: NA;Polyphen-2: NA	Nonsense_Mutation	SNP	Diploid		C	T
L588*	MutationAssessor: NA;SIFT: NA;Polyphen-2: NA	Nonsense_Mutation	SNP	Diploid		T	A
